# Supplementary material for: The wide spectrum anti-inflammatory activity of andrographolide in comparison to NSAIDs: A promising therapeutic compound against the cytokine storm
Source: PLoS One. 2024 Jul 17;19(7):e0299965. doi: 10.1371/journal.pone.0299965 (PMC11253928; doi:10.1371/journal.pone.0299965)
Supplement: S1 File — (ZIP) [file pone.0299965.s001.zip]

Archive with 5 entries (3 files):
- Supplement No.1 MTT Data/
- Supplement No.1 MTT Data/MTT data/
- Supplement No.1 MTT Data/MTT data/ml  THP-1 17  NSAIDs only plex.xlsx
- Supplement No.1 MTT Data/MTT data/MTT for andro vs NSAIDs.prism
- Supplement No.1 MTT Data/MTT data/standard curves for 17 plex.xlsx
