# Supplementary material for: The wide spectrum anti-inflammatory activity of andrographolide in comparison to NSAIDs: A promising therapeutic compound against the cytokine storm
Source: PLoS One. 2024 Jul 17;19(7):e0299965. doi: 10.1371/journal.pone.0299965 (PMC11253928; doi:10.1371/journal.pone.0299965)
Supplement: S1 File — (ZIP) [file pone.0299965.s001.zip › Supplement No.1 MTT Data/MTT data/ml THP-1 17 NSAIDs only plex.xlsx]

## Sheet: ml 20150326 17 plex THP-1
Program	ExportToIS23-CSV
Build	1
Date
SN	LX10004220301
Session	ml plex THP-1
Operator	Bio Strategy
TemplateID
TemplateName
TemplateVersion
TemplateDescription
TemplateDevelopingCompany	Bio-Rad Laboratories
TemplateAuthor	ExportToIS23-CSV 1.0
Sample Volume	50 µl
DDGate	5000 to 25000
Sample Timeout	0 s
Samples	96	Min Events	0
Results
DataType:	Median
Location	Sample	Hu IL-1b	Hu IL-2	Hu IL-4	Hu IL-5	Hu IL-6	Hu IL-7	Hu IL-8	Hu IL-10	Hu IL-12(p70)	Hu IL-13	Hu IL-17	Hu G-CSF	Hu GM-CSF	Hu IFN-g	Hu MCP-1(MCAF)	Hu MIP-1b	Hu TNF-a	Total Events	Notes
A1	A100	750	37	26	16	34	12	10884	34	38	14	135	26	54	27	876	16637.5	420.5	1193
B1	A30	919	60.5	39	15	257	16	11137.5	33	49.5	14	173	37	77.5	46.5	7643	17430	2654	1088
C1	A10	1350	77	48	13	1321	13.5	10973.5	33	66.5	13	135	43	90	59.5	12608	16663	4098	1200
D1	A3	1474	79	48	18	1633	18	11828	34.5	45	14	235.5	45	85	60.5	13349	17058	4402	1242
A2	A100	884.5	28	26	12	31	13	11214	29	43	10	235.5	22.5	52	26	837.5	16837	375	1109
B2	A30	1179	55	38	15.5	292	14	11087.5	32	44	12	172.5	32	75	49	8921	17123.5	2271	1206
C2	A10	1451	72	52	14	1562	17	11157.5	35	46.5	14	169	39	92	62	12603	16831	3850.5	1288
D2	A3	1734.5	79	49	13	2142.5	15	11254	31	49	12	183	44	97.5	63	13667	16978	4652	1189
E3	Diclo max	1627	24	21	11	55	11	10036	25	31	10	86	18	47	22	995	14328	96	1221
F3	diclo mid	1290	34	29	13	61	12	10539	29	53	10	119	23	58.5	31	520.5	16357.5	831	1260
G3	diclo min	1749	86	57	13	3263.5	16	11118	40	53.5	10	207	49	94	66	13764	16938	5209	1191
H3	pred max	1557	34	31	13	290.5	14	10986	30	37	10	152	28	59	37	7154	16864	260.5	1304
E4	Diclo max	1364	20	18	14	35	13	9175	24	34	9.5	68.5	17.5	42	20.5	486	12746	56.5	1123
F4	diclo mid	1298.5	31	25	12	40	14	9913	26	36	9	145.5	19	47	29	414.5	16023	600	1346
G4	diclo min	1632	67	55	14	2963.5	15	11094	42	55	13	146	47	89	61	13728	16573.5	4495	1119
H4	pred max	1965	34	31.5	12.5	253	14	10549	28	63	11	155	35	56	38	5336	15709	236	1048
C5	asp max	2198	107	66	12.5	4222	17	10621	36	46	12	166	52	103.5	77	14154	16501	6806	1187
D5	asp min	1955	96	61	52	3297.5	17	11283.5	51.5	54	24.5	142	50	107	76.5	14864	16975	5622.5	1227
E5	para max	1867	58	41.5	13	157	13.5	11226	29	51	12	171	33	76.5	51	3667	16939	3720	1467
F5	para min	1992.5	64	48	13	1270	17	11287	33	39	13	188.5	42	76	58	13854	16461	3457.5	1119
G5	ibu mid	1973	64	42	13	554	15	11074	27	47	11	156.5	40	75.5	48.5	3948	15721	3699	1430
H5	ibu min	2331	81	60	11	2019	17	10813	34.5	53	10	161.5	47	88	66	14055.5	16083.5	4853	1143
C6	asp max	2430	104.5	62	15	4096	15	11374	33	40.5	15	173.5	55	100	75	14077	16612	6224	1224
D6	asp min	2228	82	59	34	2819	17	11461	43	49	18	210	44	93	68	14467	16605	4594.5	1302
E6	para max	1711	51.5	38	14	94	15	10501	29	39.5	11	167	35	69	47	2095.5	16432	2544	1388
F6	para min	2040	78	53	13	2264	15	11151	37	48	12.5	156.5	41	90	61	13661	16267	4715	1155
G6	ibu mid	1662	61	40	10	581	13.5	10795	27	43	9.5	165	39	73.5	50	2978.5	16238	3592	1285
H6	ibu min	1873	77.5	47	14	2261	13	10848	29	57	11.5	129	42	86.5	61.5	13215	16445.5	4933.5	1206
A7	dex max	1193	31	27.5	11	52	13	10496.5	29	43	10	154	28	45	29	1800	16992	170	1203
B7	dex mid	1076	34	25	12	81	13	10725	27	37	11	115	27	48	33	1711.5	16529	187	1183
C7	dex min	1583	73.5	50	22	1124	15	10334.5	38	50	14	143	41	89.5	57.5	14173.5	16342	3977.5	1186
A8	dex max	1029	32	23.5	14	68.5	13	10373	26	41	11	144.5	23	53	29	1402.5	16671	149.5	1279
B8	dex mid	879	29	27	11	64	13.5	10261	24.5	42	9	138.5	25.5	50.5	27	1393	16078	155	1088
C8	dex min	1388	61	43.5	12	1322	15	10874.5	30	49	12	140.5	36	76	58	14052.5	16549.5	3853	1328
D9	DMSO -LPS	1377	28	23	11	85	12	10660	28	40	11	160	26	42	30	4769	16802	248.5	1148
E9	DMSO +LPS	1783	71	45	13	1909	15	10760.5	32.5	51.5	12	130	35.5	79	57	13213.5	16976	3986	1032
F9	LPS	1393.5	31.5	29	11	85	14	10381.5	32	31	8	147	25	48	29.5	4078.5	16102	346.5	1106
G9	no LPS	1925	72	53	13	2256.5	14	10867	32	47	9.5	158	42	95	63.5	13106	15806.5	4427	1059
D10	DMSO -LPS	1215	31	26	10	66	13	10660	29.5	48.5	8	139	26	44.5	24	4832.5	16799	268	1325
E10	DMSO +LPS	1543	81	54	16	2261	14	11066	29	44	14.5	161	41	84.5	62	14508	16586	5083	1068
F10	LPS	1443	31	25	11.5	128	12	10560	30	38	12	163	22	49.5	32	5608	15902	270	1014
G10	no LPS	2060	77	50	10.5	2268	14	11040.5	30	37	11	253.5	45	83	58	13829.5	15523	4306	1273
H10	BLANK	8.5	7	8	7	5	9.5	6	16	11	6	16	4.5	26	6	8	20	6	1169
A11		20408	16687	13446	24028.5	19944	17758	10927	13780	12575.5	22862	11530	8960	17297.5	5721	15883	16430	14200	1165
B11		19954	11630	8725.5	24012	15819.5	15472	8537	12055	7389	20842	4703	6893	9748	2184	13422	15913	11674	1074
C11		16908.5	5353	3327	23828	9478	7288	4829.5	7724	3226	11463	1248	3318	3195	394	7101	13956.5	5526.5	1400
D11		10426	1852	953.5	16669.5	4122	2218.5	2141.5	3538.5	1193	4500	366	886.5	758	116	2216	8089	1853	1104
E11		4745	513.5	203.5	7489	1477	635	897	1352	432	1511	138.5	210	207	42	601.5	2987	527	1171
F11		2515.5	239	138	3538	771	375	750	559	232	747.5	76	111	124	19	287.5	1196	205.5	1137
G11		1280	117.5	66	1596	394	165.5	357	262	124.5	300	51	56	59	13.5	106	387.5	96	1304
H11		321.5	34	22	319	97	49	94	81	40	71	25	18	20	9	23	85	28	1139
A12		19657	16518	13028.5	24232	20119.5	17086	10574	13272	12249	23191.5	10800	8829.5	17056.5	5360	15380	16411	13739.5	1222
B12		19695	11493	8410	23977	15470	14132	8232	11767	7067	20107	4253	7054	9423	1703	13850	15317	11200.5	1064
C12		16336	5345	3311	23804.5	9073.5	6896	4926	7483	3138.5	10837	1115	3477	3239	379	7153.5	13417	5286	1159
D12		9950.5	1697	767	16485.5	3928.5	2044.5	2054	3521.5	1142	4503	365	1039	711	102	2122.5	7739	1770	1190
E12		4413.5	483	210	6702.5	1405	595	887	1255	411	1340	127.5	178	203	32	571	2754	467	1208
F12		2286	237	134	3020.5	761	345	751	566	238	654.5	77.5	112	120	19	287	1154	202	1153
G12		1163	111	61	1328	362.5	151	364	242	123	271	48.5	55	53.5	11	96	377	94.5	1210
H12		392	33	20	386	106	56	97	86	42	71.5	26	16	16.5	6.5	24	77.5	33	1005
DataType:
Location		Hu IL-1b	Hu IL-2	Hu IL-4	Hu IL-5	Hu IL-6	Hu IL-7	Hu IL-8	Hu IL-10	Hu IL-12(p70)	Hu IL-13	Hu IL-17	Hu G-CSF	Hu GM-CSF	Hu IFN-g	Hu MCP-1(MCAF)	Hu MIP-1b	Hu TNF-a	Total Events	Notes
A1																			1193
B1																			1088
C1																			1200
D1																			1242
E1																			1200
F1																			1156
G1																			1388
H1																			1045
A2																			1109
B2																			1206
C2																			1288
D2																			1189
E2																			1348
F2																			1224
G2																			1198
H2																			1215
A3																			1133
B3																			1225
C3																			1154
D3																			1196
E3																			1221
F3																			1260
G3																			1191
H3																			1304
A4																			1087
B4																			1081
C4																			1437
D4																			1246
E4																			1123
F4																			1346
G4																			1119
H4																			1048
A5																			1342
B5																			1091
C5																			1187
D5																			1227
E5																			1467
F5																			1119
G5																			1430
H5																			1143
A6																			1225
B6																			1232
C6																			1224
D6																			1302
E6																			1388
F6																			1155
G6																			1285
H6																			1206
A7																			1203
B7																			1183
C7																			1186
D7																			1377
E7																			1277
F7																			1259
G7																			1279
H7																			1219
A8																			1279
B8																			1088
C8																			1328
D8																			1001
E8																			1071
F8																			1230
G8																			1307
H8																			1401
A9																			1070
B9																			1259
C9																			1143
D9																			1148
E9																			1032
F9																			1106
G9																			1059
H9																			1315
A10																			1321
B10																			1389
C10																			1215
D10																			1325
E10																			1068
F10																			1014
G10																			1273
H10																			1169
A11																			1165
B11																			1074
C11																			1400
D11																			1104
E11																			1171
F11																			1137
G11																			1304
H11																			1139
A12																			1222
B12																			1064
C12																			1159
D12																			1190
E12																			1208
F12																			1153
G12																			1210
H12																			1005
DataType:
Location		Hu IL-1b	Hu IL-2	Hu IL-4	Hu IL-5	Hu IL-6	Hu IL-7	Hu IL-8	Hu IL-10	Hu IL-12(p70)	Hu IL-13	Hu IL-17	Hu G-CSF	Hu GM-CSF	Hu IFN-g	Hu MCP-1(MCAF)	Hu MIP-1b	Hu TNF-a	Total Events	Notes
A1		88	74	78	62	82	69	76	65	63	69	87	54	66	72	50	60	78	1193
B1		71	66	58	67	80	53	68	70	60	59	77	58	70	50	50	64	67	1088
C1		80	63	69	98	85	78	76	78	68	63	63	55	67	68	50	56	83	1200
D1		88	70	82	73	65	69	69	94	74	57	84	75	71	74	50	70	77	1242
E1		82	66	64	74	78	79	59	90	74	63	71	76	71	66	50	63	74	1200
F1		70	65	69	65	78	72	65	84	60	68	70	70	75	63	50	54	78	1156
G1		95	90	85	67	84	83	100	86	82	65	89	79	94	92	68	50	79	1388
H1		65	72	65	68	72	58	65	73	61	58	50	53	61	50	59	54	61	1045
A2		84	61	55	76	69	70	62	70	64	56	70	68	66	60	50	61	67	1109
B2		85	61	79	88	92	65	80	91	65	50	70	60	63	71	55	50	81	1206
C2		76	73	90	86	78	72	84	84	82	50	73	79	80	69	55	75	82	1288
D2		86	55	77	72	64	82	55	80	78	55	91	78	62	66	50	69	69	1189
E2		87	91	68	68	107	88	68	105	62	70	84	89	94	69	50	67	81	1348
F2		80	82	93	71	76	68	62	77	65	55	73	79	59	73	50	68	93	1224
G2		103	69	69	81	68	79	76	92	66	50	72	54	70	68	57	57	67	1198
H2		87	74	70	79	89	68	96	81	79	57	71	52	73	63	50	60	66	1215
A3		69	68	66	69	66	85	69	71	66	56	77	56	61	69	56	50	79	1133
B3		88	62	66	72	78	77	77	91	82	60	83	86	79	51	50	61	62	1225
C3		91	61	58	77	69	55	74	79	78	50	65	56	78	63	58	67	75	1154
D3		87	59	64	76	97	76	82	79	77	56	72	66	70	68	50	56	61	1196
E3		80	74	73	64	95	68	73	90	77	59	64	88	71	60	50	55	80	1221
F3		87	71	81	71	106	78	77	71	67	63	84	66	64	69	50	58	97	1260
G3		67	62	63	80	90	67	75	89	68	63	76	59	71	67	50	63	81	1191
H3		95	63	80	86	80	78	87	91	81	63	87	65	91	85	58	50	64	1304
A4		66	71	63	65	76	53	73	62	71	50	65	64	59	64	52	58	75	1087
B4		97	54	56	60	72	70	69	76	66	52	71	57	59	50	54	50	68	1081
C4		112	84	86	94	97	93	84	92	84	50	84	84	87	86	52	74	94	1437
D4		80	81	84	79	104	70	69	92	64	59	80	71	63	84	53	50	63	1246
E4		83	53	60	72	69	74	77	68	65	56	76	68	63	56	50	61	72	1123
F4		100	50	88	78	90	77	85	97	92	60	98	76	74	75	58	72	76	1346
G4		94	57	67	71	70	74	65	70	61	50	66	68	62	61	51	58	74	1119
H4		67	60	70	50	74	67	59	68	57	61	64	60	64	50	51	57	69	1048
A5		91	68	85	91	91	72	90	77	77	50	85	85	87	82	50	71	90	1342
B5		56	72	63	73	75	55	61	83	62	50	60	81	59	67	50	55	69	1091
C5		83	78	75	78	81	81	73	70	56	50	70	65	70	64	54	60	79	1187
D5		83	59	77	79	96	69	74	90	63	60	80	65	73	50	56	69	84	1227
E5		110	83	104	97	81	78	96	102	90	69	97	89	88	79	50	63	91	1467
F5		66	61	74	70	71	67	72	76	65	55	68	71	57	71	50	55	70	1119
G5		99	78	82	77	100	94	83	88	117	76	72	68	92	82	50	77	95	1430
H5		77	71	61	77	71	63	77	80	50	62	62	73	65	65	54	68	67	1143
A6		77	77	88	65	93	69	67	83	63	58	92	70	84	69	50	51	69	1225
B6		91	73	69	80	76	77	83	73	79	50	77	73	67	67	57	72	68	1232
C6		89	70	69	59	78	69	70	81	82	50	98	60	78	65	55	80	71	1224
D6		77	87	83	92	81	91	87	88	75	59	72	77	79	69	50	55	80	1302
E6		119	88	85	77	96	77	68	82	82	67	82	93	98	64	50	67	93	1388
F6		65	81	77	66	78	69	53	77	76	50	74	63	79	73	57	54	63	1155
G6		71	90	74	68	103	72	79	79	81	50	71	80	74	79	70	67	77	1285
H6		75	50	63	73	87	86	75	81	70	56	80	67	62	74	51	70	86	1206
A7		86	78	70	77	63	84	78	78	71	60	73	60	71	63	50	63	78	1203
B7		71	64	78	72	83	63	65	77	70	58	89	71	64	67	50	65	76	1183
C7		69	66	67	66	85	73	80	67	67	53	73	65	68	84	50	79	74	1186
D7		82	74	92	95	75	80	73	95	99	50	101	85	75	81	68	70	82	1377
E7		84	72	83	75	85	66	79	93	81	59	77	82	84	72	50	66	69	1277
F7		95	50	78	70	91	82	74	86	77	58	92	72	69	73	51	61	80	1259
G7		97	65	95	75	93	78	80	84	67	50	71	65	88	64	56	73	78	1279
H7		79	71	78	84	77	74	68	85	56	59	74	71	87	62	50	59	85	1219
A8		77	73	66	75	100	72	74	79	83	63	70	70	85	90	50	74	78	1279
B8		73	67	79	72	71	54	59	70	53	61	64	64	52	71	50	57	71	1088
C8		105	65	78	84	85	90	80	79	67	64	86	80	89	86	50	70	70	1328
D8		60	55	58	67	67	56	67	59	73	50	60	52	53	54	54	56	60	1001
E8		70	71	78	71	71	71	53	64	52	74	70	51	53	58	50	54	60	1071
F8		79	70	90	81	81	70	69	93	74	67	74	78	66	63	50	53	72	1230
G8		88	68	72	82	87	84	96	73	70	50	86	87	65	78	56	78	87	1307
H8		79	82	76	88	91	72	94	92	82	50	101	89	102	76	57	74	96	1401
A9		60	82	66	67	69	58	74	84	57	53	64	50	53	61	50	55	67	1070
B9		94	74	63	76	95	62	83	87	76	56	94	57	79	76	52	50	85	1259
C9		74	69	73	66	82	63	86	74	65	50	75	56	73	67	50	54	66	1143
D9		105	61	68	67	87	64	77	58	55	50	65	71	70	61	55	62	72	1148
E9		65	52	58	64	71	64	64	70	54	50	71	58	58	59	50	71	53	1032
F9		72	58	57	65	73	53	82	59	77	52	71	69	50	50	58	74	86	1106
G9		67	59	57	67	80	56	65	82	58	54	55	65	69	62	50	50	63	1059
H9		95	62	86	70	101	74	78	79	65	50	76	91	78	88	56	80	86	1315
A10		99	77	64	74	90	83	78	93	70	57	64	50	88	96	67	90	81	1321
B10		102	80	83	98	110	85	71	88	84	64	79	86	95	72	50	64	78	1389
C10		97	59	77	82	86	59	76	75	62	72	76	50	70	82	54	60	78	1215
D10		81	79	79	79	103	68	85	86	78	67	67	75	82	69	50	75	102	1325
E10		77	63	66	50	64	66	57	61	59	56	73	51	72	56	55	61	81	1068
F10		67	65	59	68	67	54	62	65	59	52	60	54	50	51	57	59	65	1014
G10		91	84	70	90	87	71	92	82	82	52	60	69	70	71	50	66	86	1273
H10		76	82	75	72	65	70	64	75	68	65	74	60	73	64	50	66	70	1169
A11		63	73	60	64	81	63	89	92	74	61	75	66	64	62	50	62	66	1165
B11		61	65	62	53	56	52	64	65	68	59	81	68	69	65	50	65	71	1074
C11		88	83	103	67	77	80	94	84	79	50	91	87	81	91	71	76	98	1400
D11		75	71	54	50	67	56	74	76	63	60	80	72	64	69	51	65	57	1104
E11		86	50	78	77	77	76	71	73	71	55	56	69	69	59	58	63	83	1171
F11		64	59	82	75	79	73	70	87	63	62	63	68	68	66	50	56	52	1137
G11		85	80	79	93	65	76	78	75	64	50	109	79	69	82	62	68	90	1304
H11		84	65	77	57	66	72	68	61	65	50	67	65	60	73	58	71	80	1139
A12		83	61	80	66	60	72	85	77	76	50	78	74	76	81	58	69	76	1222
B12		67	61	64	57	76	62	63	76	50	50	65	79	71	63	58	52	50	1064
C12		84	72	69	82	80	71	63	63	68	50	65	59	72	65	64	61	71	1159
D12		62	65	69	66	82	66	78	78	63	55	71	81	79	65	50	79	81	1190
E12		76	71	68	86	87	63	94	79	76	60	66	69	72	67	50	51	73	1208
F12		75	80	70	74	72	76	56	67	75	50	64	59	69	64	57	63	82	1153
G12		78	80	83	60	72	65	76	89	75	61	70	78	76	68	52	77	50	1210
H12		65	58	63	59	73	59	68	60	53	52	57	55	60	56	56	50	61	1005
DataType:
Location		Hu IL-1b	Hu IL-2	Hu IL-4	Hu IL-5	Hu IL-6	Hu IL-7	Hu IL-8	Hu IL-10	Hu IL-12(p70)	Hu IL-13	Hu IL-17	Hu G-CSF	Hu GM-CSF	Hu IFN-g	Hu MCP-1(MCAF)	Hu MIP-1b	Hu TNF-a	Total Events	Notes
A1		751.693	37.9595	30.2821	15.8387	43.4512	13.913	11512.1	91.2462	136.905	17.2464	589.023	33.8704	64.5303	31.4861	870.84	17077.8	424.333	1193
B1		917.986	63.0758	50.5517	378.866	258.888	19.3585	12214.2	40.6714	173.483	17.9831	471.156	48.9655	85.4286	86.04	7408.72	18050.8	2671.9	1088
C1		1409.71	77.4286	118.783	16.0306	1294.89	19.2564	11981	42.2821	175.118	185.905	318.206	50.4545	103.478	61.8088	12648.2	16702.6	3793.2	1200
D1		1440.99	84.7714	54.3659	29.5342	1683.95	22.0725	13464.5	36.3404	140.23	18.7895	474.798	51.5467	98.4366	72.7568	12972.1	17547.9	4613.23	1242
E1		1017.33	43.5758	54.5469	13.5405	105.679	19.5063	11718.7	38.4778	210.135	14	639.93	31	66.5634	51.6818	1208.14	17015.6	1383.12	1200
F1		1183.06	69.8462	52.5507	59.8769	184.936	66.4722	11758.9	33.9881	150.483	15.7647	469.743	41	83.3467	53.6984	4237.48	17192.1	4004.85	1156
G1		1360.97	71.5444	56.4588	14.6119	854.381	23.3735	11755.5	35.0698	280.256	15.8154	425.303	41.7468	90.383	58.1087	11512.8	17275.9	2961.68	1388
H1		1529.43	64.8472	59.8308	13.6618	869.625	23.7759	12515.3	32.3151	169.656	14.1207	327.9	54.6792	83.4098	52.5	12880.6	17702	2337.08	1045
A2		887	32.2459	37.3455	13.4474	61.7681	15.2857	12125.8	32.4571	153	14.5714	527.5	23.6471	69.5606	34.5167	1321.16	17102	365.254	1109
B2		1198.53	80.8689	58.7975	37.4659	309.076	17.4	12126.5	38.978	76.1077	26.14	441.6	42.6667	80.7778	79.5775	8645.09	17371.8	2226.41	1206
C2		1428.34	82.4521	213.411	18.4186	1887.09	18.5833	11575.3	65.7738	264.171	18.14	531.014	44.8734	100.85	69.5507	13213.9	17001.4	3955.9	1288
D2		1716.49	82.3091	67.974	17.4028	2171.11	19.2683	11913.6	34.175	224.141	14.8545	473.758	56.6795	106.823	73.3788	13856.8	17525	4531.49	1189
E2		1035.68	43.3187	49.2941	42.7059	126.907	23.1023	11946.5	41.4857	152.871	18.8429	491.131	47.4719	66.7766	36.087	1540.86	17731.1	1104.81	1348
F2		1159.4	67.0122	71.957	11.6761	179.645	16.6765	12195.7	33.5195	125	13.4364	488.288	83.3924	87.4576	61.2603	5181.38	17609.2	3794.9	1224
G2		1453.83	68.1159	53.1884	49.9136	548.368	25.2658	11898.4	53.6957	151.121	22.2	478.486	45.2222	98.2857	54.2647	10831.2	17139.3	3333.97	1198
H2		2104.69	119.027	75.1571	581.291	1036.7	51.6324	11857.1	183.457	150.633	139.982	496.972	48.3077	104.644	61.3651	12091.9	16747.6	2948.83	1215
A3		1217.86	62.4118	32.4848	11.7536	107.121	17.0471	11808	45.3521	164.712	13.6786	478.468	30.5536	59.5082	37.5652	1876.2	17105.3	270.038	1133
B3		1222.49	58.629	55.5758	15.4444	162.859	142.026	11235.7	35.4066	110.463	12.5	861.205	36.2442	79.2152	56.1373	3100.82	17695.6	3132.61	1225
C3		1438.04	63	48.569	15.0909	313.101	13.3273	12244.2	35.4304	115.513	14.24	412.954	41.1071	80.859	49.5079	8798	16659.7	2742.72	1154
D3		1733.44	63.1695	49.6562	23.0921	1077.04	18.5395	11470.4	40.8228	138.468	18.2321	442.472	43.5455	91.1143	61.3529	12851.4	17418.8	3441.84	1196
E3		1602.57	28.2162	55.1781	13.5156	150.653	12.8235	11057.7	27.0778	92.6364	10.1864	315.562	21.6477	84.9014	27.6	1264	14688.1	97.2125	1221
F3		1286.37	37.5634	39.716	14.2394	96.0472	13.8462	11149	32.7887	157.97	12.3492	466.714	29.1667	64.6875	35.5072	508.48	17153.8	854.619	1260
G3		1724.03	91.7581	66.1429	21.025	3214.86	19.7313	12271.1	70.3258	149.324	12.1905	516.026	51.2881	97.9718	72.2388	13762.5	17456.5	5185.04	1191
H3		1550.18	36.4603	49.2	14.0233	302.788	16.6538	12235.4	42.7143	136.16	14.9206	522.092	31.0615	66.1758	41.3294	7224.38	17055.3	259.109	1304
A4		1137.65	37.8732	30.619	19.2	82.4737	13.3585	12199.3	30.4516	120.451	12.32	724.246	29.9531	62.7458	34.5156	932.519	16766.1	402.173	1087
B4		1306.24	55.4444	88.25	13.2333	69.8472	16.3143	11558.3	59.4605	306.242	12.25	357.845	47.1404	189	44.82	2004.91	17210.2	2958.04	1081
C4		1576.04	72.2857	51.8372	17.617	625.938	57.2688	12047.4	46.9239	160.298	17.72	463.964	52.5833	85.7701	57.7442	11815.6	17316.8	3389.07	1437
D4		1751.62	72.6049	51.2143	65.443	1524.62	21.7571	12921.9	55.0326	128.469	33.9661	597.25	46.9437	145.619	66.5595	13346.2	17016.5	3051.78	1246
E4		1361.53	22.2642	22.3	16.0833	79.7536	17.5541	9926.21	58.8824	108.954	13.2143	183.776	27.8382	48.0635	27.0179	519.78	13000.5	95.0417	1123
F4		1279.86	34.44	34.7045	13.8462	62.9111	133.909	10412	34.4124	114.652	13.5833	414.357	24.6711	51.7703	36.5733	434.724	16145.6	579.039	1346
G4		1627.98	75.6316	72.8507	15.1268	2885.74	16.6216	12092.3	46.1286	82.7049	14.14	431.909	59.0588	96.2097	64.8033	13939.9	17137.1	4452.26	1119
H4		1968.96	39	50.6857	13.88	312.338	80.7313	11304.6	52.6176	153.789	14.6393	428.125	49.6	65.6562	49.32	5374.94	16149.5	297.159	1048
A5		1047.81	31.5735	40.0235	21.989	112.242	12.6389	7797.28	32.1558	133.455	16.32	295.647	25.8235	66.954	30.0244	1458.16	17171.4	219.856	1342
B5		2322.71	69.5556	54.3175	14.4658	1349.96	14.3818	10814.3	43.6988	129.21	20.1	677.633	51.716	119.763	89.8657	12993	16977.6	3408.75	1091
C5		2184.82	110.782	70.2533	14.359	4125.69	29.5432	10857.5	44.0857	109.839	16.52	498.514	55.3231	118.671	90.2344	13998.7	16572.8	6778.87	1187
D5		1922.59	108.085	75.6753	147.899	3336.76	20.7246	12440.7	53.0111	318.254	29.4667	791.013	58.4154	132.151	90.32	15037	17445.1	5852.43	1227
E5		1853.68	60.8193	54.2885	15.9588	227.222	17.4744	12533.9	34.4412	115.989	25.6957	400.897	39.3483	85.3864	56.6962	3722.66	17592.3	4173.83	1467
F5		1986.5	70.3443	64.0405	16.0571	1254.72	50.2687	11864.7	44.8553	191.908	13.7636	376.588	49.5352	87.9474	67.1408	13532.7	16719.3	3467.56	1119
G5		1929.2	69.9359	68.1219	15.4675	575.37	36.3723	12283.2	45.3409	189.932	13.4342	435.153	50	86.6304	56.5122	3913.9	16399.9	3652.47	1430
H5		2306.38	118.197	67.7541	13.961	1982.37	18	12273.6	42.3875	137.36	15.0323	529.71	58.5342	98.3077	79.3692	14000.8	16266.8	5006.48	1143
A6		1010.34	31.8182	35.7045	27.3385	138.247	11.8696	8121.55	33.9759	171.508	13.5517	421.141	29.1714	55.3452	44.3333	1167.52	16647.1	254.652	1225
B6		2766.45	64.9178	45.8116	20.3125	1200.17	14.3377	12126.9	38.5205	119.481	16.76	511.558	61.7123	86.1642	59.4179	13586.6	15875.4	3090.32	1232
C6		2383.37	104.686	78.4203	18.6441	4033.45	25.1449	11929.8	35.9877	140.927	17.08	517.418	65.15	119.731	83.5385	13711.6	17000.8	6458.39	1224
D6		2196.86	86.3908	68.3735	35.4457	2730.46	48.2527	12034.3	46.7386	158.933	19.5424	462.431	57.7532	101.076	71.8406	14877.8	17052.1	4597.2	1302
E6		1707.89	54.5114	58.9412	16.4156	133.354	34.6493	10909.7	35.5488	135.244	19.1194	441.512	42.3548	89.0714	78.2656	2039.72	16555.7	2637.34	1388
F6		2021.31	78.6049	58.6623	15.8333	2287.23	39.7971	11885	40.8831	104.408	19.9	1085.5	54.8254	112.646	71.8082	13628.9	16282.6	4601.19	1155
G6		1627.69	63.9444	48.1892	13.0294	637.437	33.7917	11949.2	108.405	104.765	15.14	508.38	48.2	75.1081	71.2658	3091.17	16386.9	3526.88	1285
H6		1857.93	79.4	66.6825	19.1233	2250.32	18.0698	11224.4	32.4198	237.071	14.6429	501.987	54.597	89.371	67.3513	13658	16947.7	5574.13	1206
A7		1168.5	34.0769	37.4857	23.2727	66.6667	14.6548	11531.8	32.0769	350.155	12.3333	664.164	32.9333	50.7183	31.3333	1748.24	17160.5	170.513	1203
B7		1069.35	35.1875	32.9103	13.3889	82.9036	29.7937	11710.6	36.7792	105.571	13.3621	306.921	32.169	54.4531	41.3881	1690.2	16650.7	181.276	1183
C7		1570.86	77.1061	53.3134	23.4091	1124.18	18.1644	11494.7	62.597	154.388	17.4151	578.123	48.4615	117.029	62.75	14271.9	17063.7	3968.66	1186
D7		705.963	32.9054	33.0652	13.6105	61.3867	225.1	10700.5	42.8632	157.515	10.42	505.535	36.2118	54.7467	36.8148	2244.34	16652.9	451.085	1377
E7		1172.92	57.125	50.5181	16.4667	722.294	16.2424	11611.7	36.9785	166.827	16.2203	534.403	37.0488	105.798	51.1528	13588.2	17321.7	1849.96	1277
F7		1191.56	43.86	40.9487	19	585.934	42.0854	11726.5	44.9767	75.6104	16.8276	536.674	40.5833	81.3043	60.4795	13040	16817	1167.93	1259
G7		4619.9	27.7385	24.8947	10.2533	49.0538	15.9231	10778.2	26.3452	94.597	23.82	203.535	24.4154	50.1705	23.9531	334.018	13349.5	132.718	1279
H7		1171.67	48.1127	35.4103	14.7143	310.571	44.2297	10901.9	31.5647	134.768	15.6102	377.405	37.338	71.8046	40.9516	9243.76	17133.1	1038.33	1219
A8		1020.26	34.3836	38.3939	15.04	91.81	20.875	11299.9	31.1013	184.169	20.2857	478.686	28.3429	66.5294	35.3	1530.52	17229.7	157.859	1279
B8		858.699	29.2985	31.4937	13.9583	84.9718	15.2778	11297.7	26.6857	96.1132	11.6721	306.984	31.2031	76.5385	34.1972	1420.76	16338	155.958	1088
C8		1405.2	67.9538	99.3974	14.4405	1324	29.2111	11307.9	37.3924	103.806	17.8281	513.384	44.8	80.4831	63.7209	14426.5	16842.6	3770.04	1328
D8		958.133	30.8545	40.2414	13.0597	71.7612	14.875	11450.6	34.4068	241.137	12.48	520.767	41.1538	56.0755	37.1852	1712.8	17513	304.633	1001
E8		1013.14	37.1831	36.5769	15.2535	240.606	13.662	11297.4	31.8594	219.577	15.5946	515.729	34.1765	61.6981	44.4483	8070.36	17155.4	397.767	1071
F8		1262.18	50.1286	44.0222	14.4074	683.531	19.7	12616.6	28.8925	214.959	13.0896	344.905	37.5641	59.5909	45.5079	12289.8	12933.5	1752.64	1230
G8		4405.94	32.5735	56.0417	14.0488	110.931	18.3214	11344.6	23.2055	108.014	11.5	311.86	30.9655	51.9846	29.9231	1514.3	16461.3	275.954	1307
H8		1405.13	52.5976	39.8289	16.1591	742.198	16.5833	11465.9	74.2935	152.78	10.62	434.139	34.9326	71.3137	55.9079	12105.9	16687.7	2615.83	1401
A9		1599.3	83.1585	63.5303	21.1045	2433.35	16.3276	12199.2	36.6667	99.2281	14.2075	495.766	53.72	97.3396	70.8361	14454.2	16810.7	5688.02	1070
B9		1575.68	38.5676	58.5397	13	141.316	42.3871	10895	29.0115	314.987	11.0536	349.085	34.8596	53.3544	39.6316	3602.62	16547.4	385.776	1259
C9		1871.81	76.2754	54.2603	13.5	1634.88	62.1429	11663.2	45.7568	153.154	14.14	437.507	51.5179	104.274	72.7761	14209.6	16647.5	4318.15	1143
D9		1380.76	30.4098	25.6471	14.4627	117.011	13.9688	11474.6	35.1897	150.855	25.78	572.246	52.3239	48.9	31.9344	4663.49	17332.8	249.458	1148
E9		2123.32	76.3846	67.5	14.4844	1871.35	64.3438	10975	39.5429	87.5556	14.24	355.127	42.4483	93.8448	73.2373	12606.1	17573.9	3863.91	1032
F9		1392.74	35.069	36.8947	11.6923	116.205	28.0377	10916.2	143.712	94.8701	9.71154	360.07	126.667	57.74	55.44	4149.76	16320.3	421.616	1106
G9		1856.85	72.8814	60.4737	16.0149	2318.6	14.3393	12167.9	37.3171	86.2414	13.7037	366.455	58.4308	101.783	76.4516	13382.5	15781.4	4438.41	1059
H9		3377.76	28.6452	30.4302	11.4286	34.9802	13.5676	11231.6	24.4937	94.1692	11.96	395.75	24.6923	166.846	71.1591	414.589	16518.8	428.442	1315
A10		883.192	64.7403	44.3906	16.5405	1622.46	13.6747	8093.36	34.4624	87.2857	43.2105	245.516	34.2	68.6932	52.0938	8414.15	11197.6	3511.9	1321
B10		1260.25	45.2625	42.3855	21.4898	109.509	13.1176	11116.4	46.8182	127.012	13.2656	317.785	138.442	141.916	34.4583	2728.82	16752	280.769	1389
C10		1683.77	82.4068	64.1558	15.3537	1727.94	16.2203	11681.5	35.9867	99.3226	12.9306	442.053	44.1	94.5429	88.6341	13853.5	16822.6	4782.27	1215
D10		1173.56	32.8481	34.4051	12.7468	83.9126	15.3529	11723.6	31.6977	108.564	13.6866	378.403	37.4933	54.9878	32.8116	5091.28	17890.4	307.588	1325
E10		1803.69	80.7302	55.2424	18.72	2275.72	31.6667	12620.4	29.8361	91.7458	85.5714	411.493	44.3333	112.792	68.6071	14843.6	17628	5119.44	1068
F10		1434.58	32.8769	35.2712	13.4265	152.119	12.8148	11808.8	32.9385	200.661	13.0192	769.467	31	65.84	52.5882	6130.84	16447.5	275.662	1014
G10		2045.91	76.881	55.9	13.7889	2223.6	17.2254	11691.4	34.8902	217.476	16.4423	599.467	66.1739	95.3714	64.8169	14072.3	16620.7	4153.86	1273
H10		32.3816	8.07317	9.22667	6.77778	37.4154	9.7	6.78125	18.2933	12.8676	6.03077	18.1216	6.78333	26.9589	6.96875	8.88	250.455	6.51429	1169
A11		19941.3	16773.9	13620.6	23791.8	19693.4	17258.6	11443.5	13922.1	12639.6	21496.6	11514.8	8790.03	17090.3	5626.1	15417.8	16669.8	14334.7	1165
B11		19765.1	11679.3	9356.98	23376.6	15642.3	15616	9077.61	12234	7706.13	20697.3	4774.2	6728.74	10135.1	2139.97	13479.9	16136.8	12138.4	1074
C11		17191.3	5471.3	4088.62	23573.6	9502.17	7359.5	5398.56	7736.24	3312.82	11172.7	1413.59	3256.23	3274.02	404.604	7283.99	14661	5533.05	1400
D11		10247.8	1819.21	1012.31	17443.8	4084.46	2233.39	2294.78	3540.41	1216.71	4533.55	395.575	947.375	753.016	121.725	2194.06	8312.66	1796.04	1104
E11		5022.56	514.04	225.244	8175.31	1490.05	633.5	958.859	1371.03	440.62	1554.89	170.357	219.58	342.319	42.2881	815.155	2963.73	532.94	1171
F11		1977.36	230.593	171.659	3702.32	697.013	338.068	1079.83	496.816	201.984	616.532	92.5397	113.103	126.015	21.6667	304.28	1058.89	194.423	1137
G11		1566.48	118.688	72.2279	1644.69	407.323	164.579	365.782	264.133	125.703	298.74	54.6881	57.5823	60.6812	14.0976	112.984	392.324	98.4556	1304
H11		341.25	35.9077	23.2727	343.088	113.121	51.4167	112.691	85.9672	39.3538	84.66	26.0448	21.2615	22.7333	9.78082	24.0345	87.5493	29.8	1139
A12		18880.8	16307.9	13629.8	23495.3	19962.9	16451.7	10898.5	13108.1	12271.2	22978.1	10727.7	8588.53	17061.9	5455.16	15430.7	16605.7	13784.6	1222
B12		19589.5	11445.4	9332.31	24126.5	15957.6	13710.1	8700.73	11916.1	7130.44	20480.1	4717.42	6904.72	9834.93	1734.43	13919.7	15808.7	11463.2	1064
C12		16508.9	5431.92	3441.19	23762.5	9370.4	7189.07	5081.33	7925.51	3400.16	11148.6	1313.54	3465.07	3329.97	407.862	7141.56	13754.4	5406.46	1159
D12		10015	1759.8	901.377	17376.4	3885.01	2261.41	2270.23	3705.88	1285.67	4655.2	431.592	1071.54	750.316	132.2	2127.32	7854.28	2022.47	1190
E12		4898.32	482.775	238.676	7889.97	1422.6	710.571	1085.84	1280.99	414.434	1414.47	146.47	179.159	330.597	35.6269	589.32	2695.06	508.822	1208
F12		2367.47	250.363	158.186	3180.97	785.278	351.132	936.375	569.299	231.8	655.36	81.6875	115.593	123.058	21.2344	292.07	1214.51	207.366	1153
G12		1175.85	111.675	70.5663	1695.97	358.972	152.677	403.211	244.315	122.373	269.033	50.5571	64.3205	58.0789	12.7206	92.5192	365.377	93.8	1210
H12		417.292	37.7069	24.3333	419.983	114.959	63.0339	118.765	88.3167	52.4906	80.4423	25.9474	17.7273	20.0333	7.73214	25.3036	82.02	35.7869	1005
DataType:
Location		Hu IL-1b	Hu IL-2	Hu IL-4	Hu IL-5	Hu IL-6	Hu IL-7	Hu IL-8	Hu IL-10	Hu IL-12(p70)	Hu IL-13	Hu IL-17	Hu G-CSF	Hu GM-CSF	Hu IFN-g	Hu MCP-1(MCAF)	Hu MIP-1b	Hu TNF-a	Total Events	Notes
A1		22.5315	48.6978	57.3503	70.6136	85.9742	69.9546	30.811	278.65	311.589	89.6035	438.709	98.9837	92.3801	66.349	12.917	16.7327	12.2181	1193
B1		15.5881	36.2864	97.6724	781.819	24.2419	73.5865	36.3799	155.093	231.777	107.409	213.111	67.4122	54.0422	275.472	18.031	15.3265	31.6675	1088
C1		53.3477	40.4585	300.605	80.4988	17.7576	101.323	34.5116	143.35	172.472	712.298	146.275	81.3032	107.302	35.6663	17.8365	18.0417	22.3678	1200
D1		14.4625	33.3243	82.9993	263.253	32.403	96.6843	40.8844	46.0201	178.827	88.9126	121.295	64.9991	54.5841	49.2082	19.0242	14.3559	56.7528	1242
E1		17.4065	35.5085	158.374	53.1038	229.962	134.655	33.9073	197.358	294.913	93.3874	427.985	69.5239	58.3259	101.696	13.9739	18.0339	25.9761	1200
F1		15.3146	35.6991	75.3869	572.581	62.412	636.566	26.6671	115.486	241.521	89.9223	157.564	46.9009	31.7136	47.6543	17.8065	18.6992	31.1004	1156
G1		17.151	60.363	126.449	69.0252	19.1054	267.861	31.2818	72.3828	534.988	67.8236	134.908	45.2896	80.7776	38.9327	27.5859	11.564	15.3294	1388
H1		10.6198	66.4057	113.1	74.3311	9.93682	145.562	33.4602	45.98	251.898	58.5798	118.408	150.844	42.504	41.3664	30.2326	17.3434	9.42667	1045
A2		15.344	47.3598	195.283	76.2768	332.111	78.9392	38.2212	64.8922	332.228	107.478	137.222	54.5426	136.769	86.6728	177.047	12.7859	19.8178	1109
B2		37.9642	251.594	104.503	517.585	36.4814	86.0739	30.1896	151.867	170.067	208.349	151.505	91.5682	38.5808	272.994	19.274	17.3187	19.3242	1206
C2		10.768	107.142	690.818	104.423	139.705	56.8468	26.2641	387.927	591.994	83.9372	273.295	55.34	44.2154	57.1368	31.0672	11.4858	54.7818	1288
D2		9.40847	32.9237	131.004	114.2	22.1718	92.095	32.3415	44.6853	480.066	62.4082	150.905	116.46	36.2826	48.942	14.1837	13.0707	18.7412	1189
E2		17.1206	49.5995	144.164	61.9978	249.999	173.857	38.2342	44.6539	204.093	68.9037	144.224	196.756	45.8704	56.164	116.273	15.706	109.872	1348
F2		14.6371	32.5781	215.032	58.9963	48.6625	91.3558	31.4177	55.804	136.579	73.5482	156.795	341.623	27.5102	69.3724	8.4851	19.1832	31.6596	1224
G2		11.9462	31.7221	60.257	55.472	21.4864	105.612	25.5291	125.793	329.181	53.9006	142.365	91.5174	112.451	42.186	22.093	15.354	8.66541	1198
H2		14.0189	26.1872	67.6041	13.3008	24.6917	32.7895	29.3754	25.1557	169.238	22.008	135.813	41.8244	31.033	40.8514	15.7327	13.2196	14.7042	1215
A3		25.4777	348.343	85.0794	59.5276	206.463	158.39	30.8978	189.684	203.108	93.8001	258.501	80.7559	47.1469	57.4301	110.407	12.4688	16.3941	1133
B3		12.1536	41.3148	68.0202	205.796	181.503	727.812	29.6192	53.3708	167.6	63.4809	353.503	53.9801	33.502	67.7241	11.5855	14.3736	27.1241	1225
C3		10.7492	31.9832	68.4122	53.911	20.6257	44.1802	30.9232	60.3515	173.896	83.4603	149.295	56.2777	56.7321	35.5356	11.7166	14.0161	15.3657	1154
D3		13.0649	34.2176	56.9728	40.3343	18.5004	85.155	24.6641	52.1219	203.665	69.0857	277.779	60.3177	49.1682	55.081	21.0793	18.8716	76.3326	1196
E3		11.9562	93.993	464.094	123.778	202.903	51.1438	33.4293	43.9739	176.618	55.6967	169.397	70.9858	328.914	87.5054	136.842	13.8208	19.2466	1221
F3		9.55906	39.9191	107.153	65.0556	235.334	49.6166	33.2087	51.4042	227.543	78.7274	191.887	61.1419	48.6567	57.1828	18.859	16.7803	38.1104	1260
G3		12.6232	33.1011	66.4805	214.316	19.9932	97.6921	33.3935	373.316	181.989	75.7704	142.848	39.3119	27.8276	37.5087	20.4737	13.5872	25.4325	1191
H3		14.4777	39.8944	95.4424	73.2631	40.4709	69.5881	36.672	182.285	229.825	139.094	173.926	56.0483	70.4831	50.9953	32.6184	9.87671	20.2579	1304
A4		10.942	89.4597	79.4777	178.711	337.468	54.4009	33.7849	35.8388	189.443	77.6199	429.287	81.1725	62.4014	100.16	21.7097	11.9897	14.8869	1087
B4		12.5432	40.3917	330.651	80.2787	31.0827	49.5289	27.2521	436.616	316.974	79.0281	115.935	128.208	432.742	37.9166	18.7714	19.2621	110.978	1081
C4		15.4209	49.3454	66.9855	99.5221	46.3491	674.168	30.2024	217.2	180.589	78.7352	136.743	89.1836	50.5418	67.667	24.2576	13.3748	51.9538	1437
D4		11.1772	32.0272	68.047	65.8474	15.0584	64.9219	33.1595	61.2184	161.443	200.791	200.84	84.5148	255.689	58.8747	15.9063	20.2173	7.64015	1246
E4		11.6423	55.3202	69.4328	98.0249	243.837	139.808	38.3832	446.781	182.279	126.734	175.654	162.216	42.1416	76.4696	23.6196	19.8166	343.595	1123
F4		13.9635	58.7705	102.638	75.8552	221.905	767.207	26.8304	145.887	270.812	133.347	157.924	76.9675	54.0856	79.1144	18.7988	26.4702	21.4895	1346
G4		12.922	36.5528	97.7609	71.4537	19.5636	68.478	30.845	48.2097	88.4835	70.9377	215.834	117.987	38.0142	50.1892	18.5715	13.2643	20.8582	1119
H4		15.4944	47.7604	166.062	60.3947	119.276	561.769	32.7308	242.094	233.602	91.7398	193.35	122.092	56.1563	91.5722	10.6547	14.5367	176.766	1048
A5		15.9908	47.4634	174.238	344.287	211.174	53.651	33.2253	56.2904	146.03	110.464	149.292	58.3202	68.3696	59.1648	12.2911	15.2875	16.8305	1342
B5		99.9817	32.1569	79.309	69.7128	16.4285	61.7217	24.9976	166.697	171.082	85.2479	259.872	64.7134	185.142	103.08	33.0665	16.583	6.53329	1091
C5		10.915	32.5758	50.4353	67.6236	17.8397	192.76	22.4702	134.339	156.497	80.9941	164.765	51.1846	49.8096	55.7451	18.1657	17.6924	35.8132	1187
D5		13.2062	39.5168	69.5252	551.768	30.3571	70.4594	31.441	42.4188	489.038	74.9958	359.993	57.0925	98.3948	80.8395	17.2415	15.6903	37.8884	1227
E5		15.9598	29.4083	110.428	74.4334	186.665	100.338	37.0264	85.8333	138.413	357.188	158.453	48.0614	66.5837	46.8457	15.789	16.3207	71.0402	1467
F5		9.34525	42.5366	155.198	123.043	19.3142	359.413	33.3014	137.849	443.4	60.319	227.518	66.5282	42.8134	84.718	16.0247	13.2102	7.11875	1119
G5		13.8565	42.042	316.344	71.6835	28.8353	457.752	35.1312	296.366	228.025	112.904	137.752	88.9937	59.0134	51.6765	14.9349	17.9822	35.1324	1430
H5		15.0538	256.541	58.5235	78.7002	8.93479	50.6627	34.9966	141.983	172.312	91.8622	167.615	85.7786	40.5201	62.9039	14.7936	13.1179	25.8913	1143
A6		19.3744	50.0856	114.706	372.738	249.143	46.7276	35.2261	145.702	254.174	73.677	262.786	78.0573	42.3012	216.521	13.9776	13.7765	211.303	1225
B6		23.4738	42.5691	53.0362	194.227	18.5962	61.8018	36.0176	40.059	233.974	119.487	211.526	51.922	49.4576	58.7334	19.0072	20.6783	19.3544	1232
C6		15.7245	31.1974	61.2014	71.5027	16.2903	289.37	32.4171	41.5894	197.83	76.8018	297.136	65.2796	118.936	35.0605	23.322	14.3419	31.8626	1224
D6		15.4534	36.3203	114.815	39.9733	21.5655	305.816	33.1637	37.7914	217.606	60.4441	120.987	94.9644	43.2577	44.1012	20.1727	18.0015	17.9164	1302
E6		12.4173	43.3484	163.805	89.3522	219.392	356.205	34.2941	79.8382	218.235	217.447	155.44	64.4379	94.4109	263.666	20.1025	16.8551	16.7236	1388
F6		10.591	33.8928	55.7781	69.4568	10.0912	466.126	30.6498	69.083	179.948	142.082	301.81	153.299	100.456	76.7958	28.7122	14.2106	16.2911	1155
G6		22.1437	39.1181	82.8907	93.3129	47.3158	344.659	34.7221	558.512	201.177	146.962	217.147	75.7582	30.0389	146.483	45.4823	16.2322	12.3172	1285
H6		16.192	31.8017	120.119	176.154	12.7102	151.16	22.2186	41.242	239.545	84.1609	262.033	83.4585	28.9722	37.9387	23.8799	14.5949	66.0584	1206
A7		14.1181	57.3896	131.795	309.738	78.475	57.1453	37.1705	50.8792	404.031	89.7269	235.682	54.1759	44.1952	48.5775	17.6166	12.0507	19.7939	1203
B7		13.893	42.9893	98.7359	106.142	34.1719	370.249	33.3891	167.08	196.198	116.664	146.981	79.497	62.7596	145.01	21.7656	23.8814	20.8167	1183
C7		12.3175	42.8391	57.3521	48.3245	14.3361	67.8303	33.3868	256.686	198.071	87.3198	181.339	87.5717	129.818	36.4696	14.6549	14.5383	9.38313	1186
D7		12.7269	47.0269	67.5647	77.7287	30.6555	827.375	24.674	330.662	291.906	93.5712	256.198	140.397	44.2601	63.1709	73.808	11.3296	119.235	1377
E7		14.5959	34.3513	92.0723	79.4842	15.0551	77.9224	37.2189	103.961	211.746	136.787	125.832	53.1905	293.8	52.6985	21.6415	17.409	16.7883	1277
F7		16.0832	36.5611	80.2451	288.396	25.5791	499.423	29.8994	276.568	150.209	184.284	239.516	107.81	127.012	115.277	28.5922	11.2859	18.0157	1259
G7		35.5073	67.5214	77.3434	83.4846	220.372	144.065	40.8722	107.702	274.731	290.456	205.28	66.6779	71.5497	60.8656	20.631	24.9799	16.3133	1279
H7		10.5904	65.9061	104.86	85.9103	26.2732	549.303	23.5949	48.4266	285.704	93.7885	211.039	92.3283	121.834	49.6646	38.1163	10.8743	14.7865	1219
A8		15.9398	48.8028	230.05	59.1116	162.431	179.652	35.5906	62.7298	210.91	268.866	162.683	67.0669	109.466	81.2845	71.418	22.7108	65.2828	1279
B8		18.1976	43.899	69.0305	85.0609	160.302	75.0985	37.7788	42.6715	196.934	105.553	149.678	78.5558	113.53	74.2439	18.4728	11.8683	17.1174	1088
C8		24.1947	39.6121	423.095	64.8495	20.2174	252.109	22.9302	61.695	134.071	118.586	178.443	81.2115	40.8799	58.8243	21.3275	15.9261	14.1678	1328
D8		10.8956	47.6469	99.3536	85.5044	140.662	60.9313	32.8603	78.1533	290.131	85.0041	332.907	102.661	56.3258	95.4859	104.13	20.8267	13.7913	1001
E8		11.4763	43.2729	71.8404	127.31	196.782	65.5378	31.6466	44.8619	315.256	88.9991	233.59	72.5332	52.9361	100.103	24.6968	15.6647	14.3473	1071
F8		13.6345	47.1705	67.8079	69.8134	22.9138	109.883	32.578	64.6134	312.994	69.6482	170.689	60.6261	58.0075	47.6959	32.9712	44.3741	14.923	1230
G8		57.4018	63.2377	427.747	172.643	253.438	174.334	37.0713	46.4015	220.738	100.033	157.691	149.995	37.3047	58.2202	15.6357	20.4374	55.2433	1307
H8		20.7067	39.747	149.09	174.202	21.4612	71.1322	29.9846	570.871	201.127	79.5561	176.487	79.4962	45.2127	106.63	24.5897	13.6716	83.3363	1401
A9		21.3896	31.5868	56.8983	80.9356	11.7439	68.8001	27.2837	41.1729	191.547	93.8178	147.872	110.784	38.5241	89.2473	23.615	11.6949	52.4475	1070
B9		156.163	78.9292	368.129	71.1583	247.015	475.263	38.3101	39.5618	529.276	95.438	306.274	98.2252	52.5779	69.3334	74.221	11.9308	218.968	1259
C9		130.071	40.1711	63.9066	71.7734	17.247	463.069	26.6626	191.974	214.418	97.7442	196.207	128.925	61.86	66.2995	24.5468	18.7837	11.8955	1143
D9		12.6305	40.9684	57.0934	109.473	170.095	70.627	32.7218	77.0182	276.796	339.711	191.863	365.935	65.4833	57.4763	19.3493	14.5373	21.6525	1148
E9		145.555	43.3528	203.851	69.6291	18.5279	591.067	28.702	90.7076	118.464	67.6637	166.651	55.6528	56.8444	71.6315	24.9965	20.9387	40.2989	1032
F9		13.3883	48.2084	90.8432	53.2166	195.323	283.618	31.1253	567.023	238.972	105.253	170.739	651.098	65.7721	291.956	41.1497	12.2417	119.782	1106
G9		12.0926	28.9713	57.3893	115.38	18.9087	47.6951	38.2513	81.8597	158.286	88.8505	179.17	120.076	37.219	67.5973	27.3968	16.8176	22.5266	1059
H9		16.3519	56.3086	91.9095	106.663	61.7373	59.0282	35.2621	71.0846	257.683	114.506	168.616	80.1458	619.266	507.922	21.7867	20.701	14.5399	1315
A10		79.4751	71.2594	69.3079	102.185	70.6569	57.3324	66.2832	161.316	198.749	376.876	144.495	84.1187	77.2792	100.562	90.8223	73.967	78.1988	1321
B10		13.6556	274.4	118.694	276.383	187.34	59.8577	31.6578	195.995	214.177	64.9196	202.279	617.614	572.77	49.02	47.374	20.6192	232.151	1389
C10		16.9403	34.1664	105.181	73.5976	26.6823	54.7376	34.8891	49.2543	129.73	66.8848	188.937	56.364	39.0765	105.41	21.5636	16.4845	26.1349	1215
D10		27.8349	45.9374	84.6982	87.4356	123.025	80.356	34.8251	52.5478	205.124	124.425	213.217	128.489	60.3518	106.414	47.8695	24.5551	152.894	1325
E10		135.63	35.2308	46.8474	89.113	10.9082	241.995	36.6483	40.3043	152.411	562.428	157.903	42.2345	163.46	46.6943	23.1471	15.7707	25.5374	1068
F10		10.4261	43.7733	88.1122	66.3467	109.276	58.1804	34.5341	50.1074	209.451	66.883	294.082	87.9704	150.706	181.595	36.5339	18.4	13.7818	1014
G10		14.6331	37.4832	46.4399	86.5328	15.1985	104.765	29.6945	59.5408	443.493	85.2434	192.808	107.159	54.3232	40.2537	12.157	18.7269	18.3073	1273
H10		626.463	74.9997	90.5834	60.7178	680.416	53.8225	58.8379	37.4953	69.5085	59.9989	61.5028	131.607	63.8942	86.8534	58.7421	744.594	75.1011	1169
A11		16.6021	13.7361	28.4488	8.21626	15.3784	19.7932	26.5398	12.9515	22.9934	24.2775	18.1101	17.1341	14.0149	17.1886	25.7907	9.63974	16.2254	1165
B11		8.47388	10.2717	36.0298	17.0956	10.0858	13.4462	40.7792	12.0239	28.0113	15.1904	18.8015	32.2736	22.4445	22.7867	24.2956	11.0661	19.6895	1074
C11		13.3854	14.6643	67.5004	12.7791	25.1351	13.9495	45.5459	7.50509	35.9068	21.7054	40.675	21.1865	25.7087	17.4471	31.4989	20.6042	15.6925	1400
D11		17.1271	17.8516	34.8378	18.6308	19.7713	13.7536	40.4444	9.34597	23.5979	7.0148	33.4247	44.8993	18.5924	31.2536	10.5043	23.7623	18.5888	1104
E11		51.2528	12.785	39.1765	44.5869	10.9766	11.1781	47.2217	21.5062	29.4783	44.1329	57.5326	34.5232	308.664	32.8197	197.998	7.96209	16.0216	1171
F11		64.0574	28.9059	85.0333	122.933	38.2498	39.9626	160.303	46.1392	40.1667	45.8454	117.84	89.7408	27.125	43.7429	26.1511	46.0571	32.9203	1137
G11		170.847	22.6503	45.5616	27.8241	23.4563	19.5401	40.4507	20.024	20.4294	13.2493	47.4215	29.2501	27.8587	50.7565	30.0452	31.7167	26.4272	1304
H11		43.5354	35.0983	41.5174	45.6339	90.5982	34.5744	60.9813	45.1084	30.659	103.002	37.2943	50.3778	42.292	62.7079	48.7835	53.7852	53.61	1139
A12		21.6121	21.1533	20.8853	17.9459	14.7732	27.4522	23.2954	22.0161	15.9952	4.91035	26.3441	14.104	9.04912	14.8525	13.5116	12.9567	18.4048	1222
B12		9.3842	17.9045	34.595	3.2919	15.5712	20.1311	31.2823	16.794	12.9688	8.62702	54.4006	16.4776	25.5099	15.4411	21.5622	13.3755	32.3708	1064
C12		8.25181	25.1547	35.5136	7.9161	22.1041	32.9267	28.742	37.1536	73.2217	12.9342	54.9171	16.1475	25.2071	49.9148	17.4284	14.8389	49.685	1159
D12		23.6183	30.7229	67.6148	15.9617	9.68271	118.35	42.9821	26.0009	46.099	21.6422	48.9521	31.3946	41.5106	159.681	7.09641	12.4106	65.2041	1190
E12		68.7892	12.9559	41.4132	59.7058	23.3848	112.702	59.0124	20.0404	12.7856	27.7822	38.2381	18.1542	317.542	70.0642	14.3844	18.2485	38.7064	1208
F12		24.0289	32.9809	39.897	33.0939	22.0775	16.6475	65.4902	20.8751	16.5838	9.61853	31.0155	24.8913	21.2821	49.2546	19.1089	28.5275	24.6671	1153
G12		16.9114	21.1543	65.0738	185.378	18.6138	27.5315	50.1548	25.4004	31.6919	23.1916	39.382	140.231	38.5403	78.5992	24.4696	22.7501	22.172	1210
H12		38.2919	61.383	66.5359	42.9875	47.4899	45.2864	58.1923	37.7791	88.1705	55.6975	31.2284	43.5121	64.9859	79.4376	32.4399	51.5845	38.7028	1005
DataType:
Location		Hu IL-1b	Hu IL-2	Hu IL-4	Hu IL-5	Hu IL-6	Hu IL-7	Hu IL-8	Hu IL-10	Hu IL-12(p70)	Hu IL-13	Hu IL-17	Hu G-CSF	Hu GM-CSF	Hu IFN-g	Hu MCP-1(MCAF)	Hu MIP-1b	Hu TNF-a	Total Events	Notes
A1		169.368	18.4854	17.3669	11.1843	37.3569	9.73281	3547	254.258	426.58	15.4534	2584.1	33.5261	59.6132	20.8907	112.487	2857.57	51.8453	1193
B1		143.096	22.8879	49.3751	2962.04	62.7593	14.2452	4443.51	63.0787	402.095	19.3154	1004.08	33.0088	46.1675	237.016	1335.86	2766.56	846.121	1088
C1		752.049	31.3264	357.066	12.9044	229.942	19.5112	4134.85	60.6114	302.029	1324.2	465.456	41.0211	111.034	22.0449	2255.98	3013.43	848.457	1200
D1		208.403	28.2495	45.1233	77.7498	545.651	21.3406	5504.87	16.7239	250.768	16.7062	575.904	33.5049	53.7307	35.8023	2467.83	2519.16	2618.14	1242
E1		177.081	15.4731	86.388	7.19054	243.023	26.2663	3973.51	75.9391	619.717	13.0742	2738.8	21.5524	38.8237	52.5583	168.824	3068.59	359.281	1200
F1		181.18	24.9344	39.6164	342.844	115.422	423.14	3135.75	39.2516	363.449	14.176	740.145	19.2294	26.4322	25.5896	754.546	3214.78	1245.52	1156
G1		233.42	43.1863	71.3919	10.0859	163.233	62.6085	3677.33	25.3845	1499.34	10.7266	573.77	18.907	73.0092	22.6233	3175.91	1997.8	454.008	1388
H1		162.422	43.0622	67.6687	10.1549	86.4131	34.6086	4187.65	14.8585	427.359	8.27187	388.261	82.4802	35.4525	21.7173	3894.15	3070.14	220.309	1045
A2		136.101	15.2716	72.9292	10.2572	205.139	12.0664	4634.61	21.0621	508.309	15.661	723.844	12.8977	95.1373	29.9165	2339.08	2186.65	72.3854	1109
B2		455.012	203.461	61.4449	193.918	112.755	14.9769	3660.94	59.1946	129.434	54.4625	669.048	39.0691	31.1647	217.241	1666.25	3008.57	430.236	1206
C2		153.804	88.341	1474.28	19.2332	2636.35	10.564	3040.14	255.155	1563.87	15.2262	1451.23	24.833	44.5913	39.7391	4105.18	1952.76	2167.12	1288
D2		161.495	27.0992	89.0489	19.874	481.375	17.7451	3853.05	15.2712	1076.03	9.27046	714.925	66.0088	38.758	35.913	1965.41	2290.63	849.255	1189
E2		177.315	21.4858	71.0644	26.4767	317.265	40.1649	4567.63	18.525	311.998	12.9834	708.33	93.4037	30.6307	20.2679	1791.6	2784.86	1213.88	1348
F2		169.702	21.8313	154.731	6.88845	87.4196	15.2349	3831.6	18.7052	170.723	9.8822	765.61	284.888	24.0598	42.4977	439.645	3378.01	1201.45	1224
G2		173.679	21.6078	32.0497	27.6881	117.825	26.6837	3037.56	67.5456	497.462	11.9659	681.196	41.3862	110.523	22.8921	2392.93	2631.56	288.902	1198
H2		295.054	31.1699	50.8093	77.3166	255.978	16.93	3483.08	46.1498	254.928	30.8073	674.952	20.2044	32.4741	25.0685	1902.38	2213.97	433.604	1215
A3		310.282	217.407	27.6379	6.99665	221.165	27.0008	3648.4	86.0256	334.544	12.8305	1236.84	24.6738	28.0563	21.5737	2071.46	2132.82	44.2703	1133
B3		148.576	24.2225	37.8027	31.784	295.594	1033.68	3327.91	18.8968	185.137	7.93512	3044.38	19.5646	26.5386	38.0184	359.244	2543.5	849.692	1225
C3		154.578	20.1494	33.2271	8.13566	64.5792	5.88801	3786.3	21.3828	200.872	11.8848	616.518	23.1341	45.873	17.593	1030.83	2335.04	421.438	1154
D3		226.472	21.6151	28.2906	9.31404	199.257	15.7873	2829.07	21.2776	282.01	12.5958	1229.1	26.2656	44.7992	33.7938	2709	3287.21	2627.24	1196
E3		191.606	26.5213	256.078	16.7294	305.679	6.55844	3696.5	11.9072	163.612	5.67352	534.553	15.3668	279.253	24.1515	1729.68	2030.02	18.7101	1221
F3		122.965	14.995	42.5571	9.26355	226.032	6.86999	3702.43	16.8548	359.45	9.7222	895.562	17.8331	31.4748	20.304	95.8941	2878.45	325.699	1260
G3		217.628	30.3729	43.9721	45.06	642.754	19.276	4097.75	262.538	271.752	9.23677	737.133	20.1623	27.2633	27.0958	2817.7	2371.86	1318.68	1191
H3		224.43	14.5456	46.9577	10.2739	122.541	11.5891	4486.97	77.8616	312.931	20.7538	908.051	17.4095	46.6428	21.076	2356.48	1684.51	52.4901	1304
A4		124.482	33.8813	24.3353	34.3125	278.322	7.26714	4121.51	10.9135	228.185	9.56277	3109.1	24.3137	39.1542	34.5708	202.447	2010.2	59.8711	1087
B4		163.844	22.395	291.8	10.6236	21.7104	8.08029	3149.89	259.614	970.708	9.68094	414.866	60.4378	817.883	16.9942	376.349	3315.04	3282.77	1081
C4		243.039	35.6697	34.7234	17.5328	290.117	386.088	3638.6	101.919	289.481	13.9519	634.438	46.8957	43.3498	39.0737	2866.17	2316.09	1760.75	1437
D4		195.783	23.2533	34.8498	43.0925	229.584	14.1252	4284.82	33.6901	207.403	68.201	1199.52	39.6743	372.333	39.1867	2122.89	3440.28	233.16	1246
E4		158.513	12.3166	15.4835	15.7657	194.469	24.5419	3809.99	263.075	198.6	16.747	322.811	45.158	20.2547	20.6604	122.77	2576.26	326.558	1123
F4		178.714	20.2406	35.62	10.503	139.603	1027.36	2793.58	50.2031	310.492	18.1129	654.37	18.9887	28.0003	28.9348	81.7228	4273.77	124.433	1346
G4		210.367	27.6455	71.2195	10.8086	564.556	11.3822	3729.88	22.2384	73.1802	10.0306	932.205	69.6818	36.5734	32.5243	2588.86	2273.11	928.663	1119
H4		305.078	18.6266	84.1699	8.38278	372.543	453.524	3700.08	127.384	359.255	13.4301	827.779	60.5576	36.8701	45.1634	572.681	2347.61	525.277	1048
A5		167.554	14.9859	69.7361	75.7054	237.025	6.78089	2590.67	18.1006	194.884	18.0277	441.376	15.0603	45.7762	17.7639	179.223	2625.08	37.0028	1342
B5		2322.29	22.3669	43.0786	10.0845	221.778	8.87671	2703.32	72.8446	221.055	17.1348	1760.98	33.4672	221.731	92.6337	4296.33	2815.38	222.704	1091
C5		238.474	36.0882	35.4325	9.71005	736.009	56.9476	2439.7	59.2244	171.896	13.3802	821.377	28.3169	59.1098	50.3012	2542.96	2932.12	2427.73	1187
D5		253.902	42.7117	52.6134	816.058	1012.94	14.6025	3911.47	22.4867	1556.38	22.0988	2847.59	33.3508	130.029	73.0142	2592.61	2737.19	2217.39	1227
E5		295.844	17.8859	59.9494	11.8787	424.144	17.5334	4640.86	29.562	160.544	91.7818	635.234	18.9113	56.8534	26.5597	587.772	2871.19	2965.1	1467
F5		185.643	29.9221	99.3896	19.7571	242.338	180.672	3951.12	61.8326	850.918	8.30208	856.807	32.9549	37.6532	56.8804	2168.57	2208.65	246.847	1119
G5		267.32	29.4024	215.5	11.0877	165.91	166.495	4315.23	134.375	433.092	15.1678	599.431	44.4969	51.1236	29.2035	584.535	2949.05	1283.2	1430
H5		347.196	303.225	39.6521	10.9874	177.12	9.11928	4295.36	60.1832	236.687	13.809	887.875	50.2099	39.8344	49.9264	2071.22	2133.86	1296.24	1143
A6		195.747	15.9363	40.9553	101.901	344.434	5.54636	2860.91	49.5036	435.928	9.9845	1106.7	22.7704	23.4117	95.9908	163.191	2293.39	538.088	1225
B6		649.392	27.6349	24.2967	39.4525	223.186	8.86093	4367.8	15.4309	279.555	20.0261	1082.08	32.0423	42.6148	34.8982	2582.43	3282.77	598.114	1232
C6		374.772	32.6592	47.9943	13.331	657.061	72.762	3867.31	14.967	278.796	13.1177	1537.44	42.5297	142.403	29.289	3197.82	2438.24	2057.81	1224
D6		339.489	31.3774	78.5032	14.1688	588.837	147.564	3991.03	17.6632	345.848	11.8122	559.48	54.845	43.7231	31.6825	3001.24	3069.63	823.652	1302
E6		212.073	23.6298	96.5488	14.6677	292.568	123.423	3741.39	28.3815	295.149	41.5745	686.287	27.2926	84.0931	206.36	410.035	2790.48	441.059	1388
F6		214.077	26.6415	32.7208	10.9973	230.81	185.505	3642.73	28.2433	187.88	28.2743	3276.15	84.0468	113.16	55.1457	3913.15	2313.84	749.584	1155
G6		360.43	25.0139	39.9444	12.1581	301.609	116.466	4149.02	605.455	210.764	22.25	1103.93	36.5154	22.5617	104.392	1405.94	2659.95	434.413	1285
H6		300.836	25.2506	80.0985	33.6864	286.021	27.3142	2493.9	13.3706	567.892	12.3236	1315.37	45.5658	25.8927	25.5522	3261.52	2473.5	3682.18	1206
A7		164.97	19.5566	49.4042	72.0845	52.3167	8.37451	4286.43	16.3205	1414.73	11.0663	1565.31	17.8419	22.415	15.221	307.98	2067.96	33.7511	1203
B7		148.565	15.1268	32.4942	14.2112	28.3298	110.311	3910.05	61.4506	207.129	15.5887	451.115	25.5734	34.1746	60.0167	367.882	3976.44	37.7358	1183
C7		193.49	33.0315	30.5764	11.3123	161.163	12.321	3837.73	160.678	305.798	15.2068	1048.37	42.4386	151.925	22.8847	2091.53	2480.77	372.385	1186
D7		89.8474	15.4744	22.3404	10.5793	18.8184	1862.42	2640.24	141.732	459.796	9.75012	1295.17	50.8401	24.2309	23.2562	1656.5	1886.7	537.851	1377
E7		171.197	19.6232	46.5131	13.0884	108.742	12.6565	4321.76	38.4431	353.25	22.1873	672.451	19.7064	310.834	26.9568	2940.71	3015.53	310.576	1277
F7		191.64	16.0357	32.8594	54.7953	149.877	210.184	3506.15	124.391	113.574	31.0105	1285.42	43.7531	103.266	69.7187	3728.43	1897.95	210.41	1259
G7		1640.4	18.7294	19.2544	8.55995	108.101	22.9397	4405.26	28.3742	259.888	69.1867	417.817	16.2797	35.8968	14.5792	68.9111	3334.69	21.6506	1279
H7		124.084	31.7092	37.131	12.6411	81.5971	242.955	2572.29	15.2857	385.038	14.6405	796.474	34.4736	87.4827	20.3385	3523.38	1863.11	153.533	1219
A8		162.628	16.7801	88.3251	8.89038	149.128	37.5023	4021.69	19.5098	388.431	54.5413	778.74	19.0087	72.8272	28.6934	1093.07	3913	103.055	1279
B8		156.263	12.8618	21.7402	11.8731	136.211	11.4734	4268.13	11.3872	189.279	12.3203	459.487	24.5119	86.8942	25.3893	262.455	1939.04	26.6959	1088
C8		339.984	26.9179	420.545	9.36457	267.678	73.6439	2592.92	23.0692	139.174	21.1417	916.099	36.3828	32.9014	37.4834	3076.82	2682.36	534.132	1328
D8		104.395	14.7012	39.9813	11.1666	100.941	9.06354	3762.72	26.89	699.614	10.6085	1733.67	42.2487	31.585	35.5066	1783.54	3647.37	42.0129	1001
E8		116.272	16.0902	26.277	19.4192	473.469	8.95376	3575.26	14.2927	692.229	13.879	1204.69	24.7893	32.6606	44.4941	1993.12	2687.34	57.0689	1071
F8		172.092	23.6459	29.8506	10.0583	156.623	21.6469	4110.24	18.6684	672.81	9.11664	588.715	22.7736	34.5672	21.7054	4052.08	5739.12	261.546	1230
G8		2529.09	20.5987	239.717	24.2543	281.142	31.9405	4205.6	10.7677	238.429	11.5038	491.774	46.4469	19.3927	17.4213	236.771	3364.26	152.446	1307
H8		290.956	20.9059	59.3809	28.1494	159.284	11.7961	3438	424.12	307.283	8.44886	766.196	27.7701	32.2429	59.6148	2976.82	2281.48	2179.94	1401
A9		342.084	26.2671	36.1477	17.081	285.77	11.2334	3328.38	15.0967	190.068	13.3292	733.101	59.513	37.4992	63.2192	3413.38	1965.99	2983.22	1070
B9		2460.62	30.4411	215.501	9.25059	349.071	201.45	4173.9	11.4775	1667.15	10.5493	1069.16	34.241	28.0526	27.4779	2673.9	1974.24	844.726	1259
C9		2434.69	30.6407	34.6759	9.68941	281.967	287.764	3109.7	87.8412	328.389	13.821	858.419	66.4196	64.5039	48.2502	3488.01	3127.02	513.667	1143
D9		174.397	12.4584	14.6428	15.8328	199.031	9.86572	3754.69	27.1024	417.559	87.5774	1097.93	191.472	32.0213	18.3547	902.351	2519.71	54.0141	1148
E9		3090.6	33.1149	137.599	10.0853	346.721	380.315	3150.04	35.8684	103.721	9.63531	591.821	23.6236	53.3455	52.4609	3151.07	3679.75	1557.11	1032
F9		186.464	16.9062	33.5164	6.22225	226.976	79.5202	3397.7	814.879	226.713	10.2217	614.781	824.725	37.9768	161.861	1707.61	1997.88	505.022	1106
G9		224.542	21.1147	34.7054	18.4781	438.416	6.83913	4654.37	30.5476	136.508	12.1758	656.578	70.1612	37.8825	51.6792	3666.39	2654.05	999.822	1059
H9		552.328	16.1297	27.9683	12.19	21.5958	8.0087	3960.5	17.4112	242.658	13.6949	667.299	19.7898	1033.22	361.432	90.3252	3419.55	62.295	1315
A10		701.918	46.1335	30.7662	16.902	1146.38	7.84003	5364.54	55.5934	173.48	162.85	354.758	28.7686	53.0856	52.3864	7641.92	8282.54	2746.27	1321
B10		172.094	124.201	50.3092	59.3941	205.154	7.85192	3519.19	91.7615	272.03	8.61199	642.813	855.036	812.851	16.8915	1292.75	3454.14	651.81	1389
C10		285.236	28.1554	67.4796	11.2999	461.054	8.87862	4075.56	17.725	128.851	8.64858	835.202	24.8565	36.944	93.429	2987.32	2773.12	1249.84	1215
D10		326.658	15.0896	29.1405	11.1453	103.233	12.337	4082.74	16.6564	222.691	17.0296	806.819	48.1749	33.1862	34.916	2437.17	4393.01	470.285	1325
E10		2446.34	28.4419	25.8796	16.6819	248.241	76.6317	4625.15	12.0252	139.83	481.278	649.761	18.724	184.369	32.0356	3435.87	2780.06	1307.37	1068
F10		149.571	14.3913	31.0782	8.90801	166.23	7.45572	4078.05	16.5046	420.286	8.70765	2262.86	27.2708	99.2246	95.4975	2239.84	3026.35	37.9911	1014
G10		299.38	28.8174	25.9599	11.9319	337.953	18.0461	3471.69	20.7739	964.489	14.016	1155.82	70.9115	51.8088	26.0912	1710.77	3112.55	760.461	1273
H10		202.859	6.05485	8.35783	4.11532	254.58	5.22078	3.98994	6.85915	8.94411	3.6184	11.1453	8.92737	17.2252	6.0526	5.2163	1864.87	4.8923	1169
A11		3310.66	2304.09	3874.9	1954.8	3028.53	3416.03	3037.08	1803.12	2906.27	5218.83	2085.34	1506.1	2395.18	967.049	3976.36	1606.92	2325.86	1165
B11		1674.87	1199.66	3371.31	3996.36	1577.65	2099.77	3701.78	1471	2158.59	3144	897.62	2171.61	2274.77	487.628	3275.01	1785.71	2389.98	1074
C11		2301.12	802.327	2759.84	3012.49	2388.38	1026.61	2458.82	580.612	1189.53	2425.09	574.979	689.881	841.708	70.5916	2294.38	3020.78	868.272	1400
D11		1755.15	324.758	352.668	3249.92	807.552	307.171	928.112	330.885	287.119	318.019	132.22	425.365	140.004	38.0433	230.471	1975.28	333.862	1104
E11		2574.2	65.7202	88.2426	3645.11	163.557	70.8133	452.789	294.856	129.887	686.218	98.0108	75.8059	1056.61	13.8788	1613.99	235.975	85.3854	1171
F11		1266.65	66.6551	145.967	4551.39	266.606	135.101	1731	229.227	81.1304	282.652	109.049	101.5	34.1815	9.47764	79.5726	487.695	64.0047	1137
G11		2676.3	26.8831	32.9082	457.619	95.543	32.1589	147.961	52.8901	25.6804	39.5809	25.9339	16.8429	16.905	7.15543	33.9462	124.432	26.0191	1304
H11		148.565	12.603	9.66224	156.564	102.486	17.777	68.7206	38.7784	12.0655	87.2013	9.71321	10.7111	9.61437	6.13335	11.7249	47.0886	15.9758	1139
A12		4080.55	3449.65	2846.62	4216.44	2949.16	4516.35	2538.86	2885.9	1962.8	1128.3	2826.12	1211.32	1543.95	810.229	2084.93	2151.54	2537.03	1222
B12		1838.32	2049.24	3228.51	794.22	2484.78	2760	2721.79	2001.19	924.734	1766.82	2566.3	1137.74	2508.88	267.816	3001.4	2114.49	3710.74	1064
C12		1362.28	1366.38	1222.09	1881.06	2071.24	2367.12	1460.47	2944.61	2489.66	1441.98	721.357	559.522	839.391	203.583	1244.66	2041	2686.2	1159
D12		2365.38	540.661	609.464	2773.58	376.175	2676.39	975.793	963.564	592.68	1007.49	211.273	336.406	311.461	211.098	150.963	974.762	1318.73	1190
E12		3369.51	62.5476	98.8435	4710.77	332.672	800.831	640.78	256.715	52.9879	392.97	56.0072	32.5249	1049.78	24.9617	84.7701	491.808	196.947	1208
F12		568.877	82.5717	63.1114	1052.71	173.37	58.4546	613.233	118.841	38.4412	63.036	25.3358	28.7727	26.1893	10.4589	55.8115	346.469	51.1511	1153
G12		198.852	23.624	45.9202	3143.95	66.8184	42.0343	202.229	62.0569	38.7824	62.3931	19.9104	90.1971	22.3838	9.99828	22.6391	83.1236	20.7974	1210
H12		159.789	23.1456	16.1904	180.54	54.5938	28.5458	69.1119	33.3652	46.2812	44.8043	8.10296	7.71352	13.0188	6.14223	8.20846	42.3096	13.8505	1005
DataType:
Location		Hu IL-1b	Hu IL-2	Hu IL-4	Hu IL-5	Hu IL-6	Hu IL-7	Hu IL-8	Hu IL-10	Hu IL-12(p70)	Hu IL-13	Hu IL-17	Hu G-CSF	Hu GM-CSF	Hu IFN-g	Hu MCP-1(MCAF)	Hu MIP-1b	Hu TNF-a	Total Events	Notes
A1		80	68	72	56	74	63	70	59	57	63	79	50	60	66	46	54	72	1193
B1		65	60	54	61	72	49	62	64	54	55	71	54	64	46	46	58	61	1088
C1		72	57	63	90	77	72	70	72	62	57	57	51	61	62	46	52	75	1200
D1		80	64	74	67	59	63	63	86	68	53	76	69	65	68	46	64	71	1242
E1		74	60	58	68	72	73	55	82	68	57	65	70	65	60	46	57	68	1200
F1		64	59	63	59	72	66	59	76	54	62	64	64	69	57	46	50	72	1156
G1		87	82	77	61	76	75	90	78	74	59	81	73	86	84	62	46	73	1388
H1		59	66	59	62	66	54	59	67	55	54	46	49	55	46	55	50	55	1045
A2		76	55	51	70	63	64	56	64	58	52	64	62	60	54	46	55	61	1109
B2		77	55	73	80	84	59	72	83	59	46	64	54	57	65	51	46	73	1206
C2		70	67	82	78	72	66	76	76	74	46	67	73	72	63	51	69	74	1288
D2		78	51	71	66	58	74	51	72	72	51	83	72	56	60	46	63	63	1189
E2		79	83	62	62	97	80	62	95	56	64	76	81	86	63	46	61	73	1348
F2		72	74	85	65	70	62	56	71	59	51	67	73	55	67	46	62	85	1224
G2		93	63	63	73	62	73	70	84	60	46	66	50	64	62	53	53	61	1198
H2		79	68	64	73	81	62	88	73	73	53	65	48	67	57	46	54	60	1215
A3		63	62	60	63	60	77	63	65	60	52	71	52	55	63	52	46	73	1133
B3		80	56	60	66	72	71	71	83	74	54	75	78	73	47	46	55	56	1225
C3		83	55	54	71	63	51	68	73	72	46	59	52	72	57	54	61	69	1154
D3		79	55	58	70	89	70	74	73	71	52	66	60	64	62	46	52	55	1196
E3		72	68	67	58	87	62	67	82	71	55	58	80	65	54	46	51	72	1221
F3		79	65	73	65	96	72	71	65	61	57	76	60	58	63	46	54	89	1260
G3		61	56	57	72	82	61	69	81	62	57	70	55	65	61	46	57	73	1191
H3		87	57	72	78	72	72	79	83	73	57	79	59	83	77	54	46	58	1304
A4		60	65	57	59	70	49	67	56	65	46	59	58	55	58	48	54	69	1087
B4		89	50	52	54	66	64	63	70	60	48	65	53	55	46	50	46	62	1081
C4		102	76	78	86	89	85	76	84	76	46	76	76	79	78	48	68	86	1437
D4		72	73	76	73	94	64	63	84	58	55	72	65	57	76	49	46	57	1246
E4		75	49	54	66	63	68	71	62	59	52	70	62	57	52	46	55	66	1123
F4		90	46	80	72	82	71	77	89	84	54	90	70	68	69	54	66	70	1346
G4		86	53	61	65	64	68	59	64	55	46	60	62	56	55	47	54	68	1119
H4		61	54	64	46	68	61	55	62	53	55	58	54	58	46	47	53	63	1048
A5		83	62	77	83	83	66	82	71	71	46	77	77	79	74	46	65	82	1342
B5		52	66	57	67	69	51	55	75	56	46	54	73	55	61	46	51	63	1091
C5		75	72	69	72	73	73	67	64	52	46	64	59	64	58	50	54	73	1187
D5		75	55	71	73	88	63	68	82	57	54	72	59	67	46	52	63	76	1227
E5		100	75	94	89	73	72	88	92	82	63	89	81	80	73	46	57	83	1467
F5		60	55	68	64	65	61	66	70	59	51	62	65	53	65	46	51	64	1119
G5		91	72	74	71	90	86	75	80	107	70	66	62	84	74	46	71	87	1430
H5		71	65	55	71	65	57	71	72	46	56	56	67	59	59	50	62	61	1143
A6		71	71	80	59	85	63	61	75	57	54	84	64	76	63	46	47	63	1225
B6		83	67	63	72	70	71	75	67	73	46	71	67	61	61	53	66	62	1232
C6		81	64	63	55	72	63	64	73	74	46	90	54	72	59	51	72	65	1224
D6		71	79	75	84	73	83	79	80	69	55	66	71	73	63	46	51	72	1302
E6		109	80	77	71	88	71	62	74	74	61	74	85	90	58	46	61	85	1388
F6		59	73	71	60	72	63	49	71	70	46	68	57	73	67	53	50	57	1155
G6		65	82	68	62	93	66	73	73	73	46	65	72	68	73	64	61	71	1285
H6		69	46	57	67	79	78	69	73	64	52	72	61	56	68	47	64	78	1206
A7		78	72	64	71	57	76	72	72	65	54	67	54	65	57	46	57	72	1203
B7		65	58	72	66	75	57	59	71	64	54	81	65	58	61	46	59	70	1183
C7		63	60	61	60	77	67	72	61	61	49	67	59	62	76	46	73	68	1186
D7		74	68	84	87	69	72	67	87	91	46	91	77	69	73	62	64	74	1377
E7		76	66	75	69	77	60	73	85	73	55	71	74	76	66	46	60	63	1277
F7		87	46	72	64	83	74	68	78	71	54	84	66	63	67	47	55	72	1259
G7		89	59	87	69	85	72	72	76	61	46	65	59	80	58	52	67	72	1279
H7		73	65	72	76	71	68	62	77	52	55	68	65	79	56	46	55	77	1219
A8		71	67	60	69	90	66	68	73	75	57	64	64	77	82	46	68	72	1279
B8		67	61	73	66	65	50	55	64	49	55	58	58	48	65	46	53	65	1088
C8		95	59	72	76	77	82	72	73	61	58	78	72	81	78	46	64	64	1328
D8		54	51	54	61	61	52	61	55	67	46	54	48	49	50	50	52	54	1001
E8		64	65	72	65	65	65	49	58	48	68	64	47	49	54	46	50	54	1071
F8		73	64	82	73	73	64	63	85	68	61	68	72	60	57	46	49	66	1230
G8		80	62	66	74	79	76	88	67	64	46	78	79	59	72	52	72	79	1307
H8		73	74	70	80	83	66	86	84	74	46	91	81	92	70	53	68	88	1401
A9		54	74	60	61	63	54	68	76	53	49	58	46	49	55	46	51	61	1070
B9		86	68	57	70	87	56	75	79	70	52	86	53	73	70	48	46	77	1259
C9		68	63	67	60	74	57	78	68	59	46	69	52	67	61	46	50	60	1143
D9		95	55	62	61	79	58	71	54	51	46	59	65	64	55	51	56	66	1148
E9		59	48	54	58	65	58	58	64	50	46	65	54	54	55	46	65	49	1032
F9		66	54	53	59	67	49	74	55	71	48	65	63	46	46	54	68	78	1106
G9		61	55	53	61	72	52	59	74	54	50	51	59	63	56	46	46	57	1059
H9		87	56	78	64	91	68	72	73	59	46	70	83	72	80	52	72	78	1315
A10		91	71	58	68	82	75	72	85	64	53	58	46	80	88	61	82	73	1321
B10		92	72	75	90	100	77	65	80	76	58	73	78	87	66	46	58	72	1389
C10		89	55	71	74	78	55	70	69	56	66	70	46	64	74	50	54	72	1215
D10		73	73	73	73	93	62	77	78	72	61	61	69	74	63	46	69	92	1325
E10		71	57	60	46	58	60	53	55	55	52	67	47	66	52	51	55	73	1068
F10		61	59	55	62	61	50	56	59	55	48	54	50	46	47	53	55	59	1014
G10		83	76	64	82	79	65	84	74	74	48	54	63	64	65	46	60	78	1273
H10		70	74	69	66	59	64	58	69	62	59	68	54	67	58	46	60	64	1169
A11		57	67	54	58	73	57	81	84	68	55	69	60	58	56	46	56	60	1165
B11		55	59	56	49	52	48	58	59	62	55	73	62	63	59	46	59	65	1074
C11		80	75	93	61	71	72	86	76	73	46	83	79	73	83	65	70	90	1400
D11		69	65	50	46	61	52	68	70	57	54	72	66	58	63	47	59	53	1104
E11		78	46	72	71	71	70	65	67	65	51	52	63	63	55	54	57	75	1171
F11		58	55	74	69	73	67	64	79	57	56	57	62	62	60	46	52	48	1137
G11		77	72	73	85	59	70	72	69	58	46	99	73	63	74	56	62	82	1304
H11		76	59	71	53	60	66	62	55	59	46	61	59	54	67	54	65	72	1139
A12		75	55	72	60	54	66	77	71	70	46	72	68	70	73	54	63	70	1222
B12		61	55	58	53	70	56	57	70	46	46	59	73	65	57	54	48	46	1064
C12		76	66	63	74	72	65	57	57	62	46	59	55	66	59	58	55	65	1159
D12		56	59	63	60	74	60	72	72	57	51	65	73	73	59	46	73	73	1190
E12		70	65	62	78	79	57	86	73	70	54	60	63	66	61	46	47	67	1208
F12		69	72	64	68	66	70	52	61	69	46	58	55	63	58	53	57	74	1153
G12		72	72	75	54	66	59	70	81	69	55	64	72	70	62	48	71	46	1210
H12		59	54	57	55	67	55	62	54	49	48	53	51	54	52	52	46	55	1005
DataType:
Location		Hu IL-1b	Hu IL-2	Hu IL-4	Hu IL-5	Hu IL-6	Hu IL-7	Hu IL-8	Hu IL-10	Hu IL-12(p70)	Hu IL-13	Hu IL-17	Hu G-CSF	Hu GM-CSF	Hu IFN-g	Hu MCP-1(MCAF)	Hu MIP-1b	Hu TNF-a	Total Events	Notes
A1		755.088	36.4545	29.0429	15.25	37.8514	13.3016	11084.2	46.7458	68.1754	15.7302	262.848	28.7083	57.7333	29.4375	870.386	16861.5	424.243	1193
B1		927.238	61.7	43.1731	15.6721	260.167	17.9574	11885.1	33.4032	96.3889	14.8868	287.739	45.4615	79.871	52.9773	7637.98	17693.7	2645.05	1088
C1		1336.99	75.807	56.746	14.6477	1324.61	16.3	11538	35.1143	127.661	16.2807	244.895	44.102	90.9672	60.3871	12509.4	16577.8	3867.91	1200
D1		1454.65	83.7903	48.5135	18.8923	1637.05	19.2381	13176.4	34.9524	93.5758	16.8627	400.724	47.9701	91.0635	69.9091	13340.7	17280.7	4320.91	1242
E1		1009.64	43.1167	40.9655	13.2273	58.9	15.6197	11202.5	28.8	83.8939	12.4035	270.651	28.1471	61.0159	43.6667	1214.2	16586.5	1351.5	1200
F1		1177.32	68.9492	47.3492	15.4576	168.8	14.75	11446	29.6184	90.3519	13.8871	347.306	39.2097	81.3731	50.9298	4305.68	17138.9	3878.8	1156
G1		1357.6	66.525	47.5844	13.8197	862.434	15.5333	11301.8	32.4487	91.3108	14.9661	352.506	40.2958	82.3333	56.2683	11405.4	17141.3	3024.49	1388
H1		1533.95	59.4219	48.3729	12.6935	870.266	18.1154	12059.9	31.0923	83.5455	13.5	263.864	41.9362	80.4364	50.7727	12364.2	17310.8	2348.75	1045
A2		883.947	31.0182	26.5102	12.4412	30.7619	13.5806	11696.9	29.3548	63.4828	12.14	413.516	22.7258	53.65	29.9444	862.205	16886.5	370.639	1109
B2		1164.79	54.1818	49.3521	16.175	296.768	15.4576	11757	32.1481	53.6102	15.0682	337.629	37.1111	77.7719	53.0476	8789.43	17174.7	2250.95	1206
C2		1436.13	71.4923	55.75	16.3077	1579.63	17.7188	11225.6	35.5921	76.2703	16.2273	308.738	42.4366	97.3333	64.6032	13017.9	16826.2	3770.18	1288
D2		1723.03	81.2857	55.6377	14.9844	2124.81	16.7297	11494.3	33.2778	81.3143	13.898	360.914	48.0429	102.625	69.4	13661.2	17314	4569.32	1189
E2		1028.63	41.1235	37.9032	39.2419	76.7938	16.7625	11733.4	40.0421	97.5179	17.4516	401.921	31.0617	63.0595	34.7619	1301.07	17564.2	908.932	1348
F2		1165.89	66.3919	54.253	11.5079	167.971	15.1452	11728.9	31.2029	100.729	12.449	355	44.5493	85.6981	55.7385	5189.75	17600.1	3732.42	1224
G2		1458.99	68.1587	49.8254	47.3562	536.065	20.7887	11530.8	42.8171	80.25	21.2727	363.969	39	84.5645	53.0806	10787.6	16842.9	3343.61	1198
H2		2090.18	118.773	69.3226	581.014	1035.04	50.9516	11425.2	180.973	107.338	139.216	398.317	46.4565	103.785	60.4386	12263.4	16511.4	3000.12	1215
A3		1177.37	34.9677	29.0333	11.3651	70.8333	13.1429	11560.2	31.4921	107.317	12.14	245.855	26.66	56.4727	35.4921	1582.56	16846.5	271.479	1133
B3		1223.59	56.6964	50.8833	11.4531	103.8	15.2609	10855.7	33.7901	78.2568	12.037	347.08	34.7949	78.5352	51.2222	3064.34	17492.6	3119.02	1225
C3		1441.74	62.0909	44.25	14.5507	309.143	13.2857	11871.7	33.3521	79.8286	12.6591	308.898	39.14	74.9143	48.7895	8834.04	16444.6	2745.9	1154
D3		1721.68	61.5283	46.4828	22.5147	1093.29	16.3529	11174.9	39.0423	86	17	261.219	40.3833	85.6129	57.5806	12923.2	17469.9	3076.16	1196
E3		1605.78	24.197	23.3538	11.3966	93.3176	12.4355	10623.1	26.4125	66.4493	9.96226	239.448	20.4875	50.7302	23.7407	997.227	14435.5	96.625	1221
F3		1286.99	36.6667	34.2055	13.6349	64.6042	13.5571	10903.7	30.9841	90.1475	11.5263	317.263	27.2167	60.5517	33.2381	509.318	16833.5	832.563	1260
G3		1740.05	90.3929	61.4561	15.0556	3266.95	17.5246	11872.4	41.4815	113.258	11.1754	402.176	50.1698	96.8254	70.7541	13840.7	17171.6	5183.97	1191
H3		1557.42	35.4737	42	13.1026	293.972	15.2857	11848.6	31.8642	74.3973	12.2807	375.241	29.4068	59.9877	39.8182	7084.1	16983.8	261.19	1304
A4		1136.07	32.5079	27.2982	13.9831	42.7353	12.9362	11712.9	30.0714	85.6032	11.0227	260.441	27.0345	57.283	29.1207	933.717	16479.8	403.94	1087
B4		1300.44	55.2292	43.32	12.1667	68.3906	15.7097	11333.9	29.8824	133.317	11.1087	296.317	38.6078	73.0566	43.3409	2039.92	17081.1	2596.6	1081
C4		1572.7	68.2895	47.2949	14.8095	593.253	15.5542	11803.5	33.0122	113.171	15.8182	374.382	45.2895	81.1646	53.6538	11690.3	17046.9	3257.29	1437
D4		1759.47	71.9726	46.0132	61.0845	1524.97	19.7419	12550.3	51.5	94.1034	24.5849	376.347	40.1429	90.4561	61.9211	13101.5	16925.4	3050.42	1246
E4		1362.37	21.7447	20.4815	13.6875	44.873	13.7727	9411.23	26.0161	76.9153	10.78	126.809	21.9355	46.2281	24.6	502.545	12832.6	56.2812	1123
F4		1283.93	31.9091	29.5875	12.6429	41.1625	15.058	10035.7	26.2299	60.4146	11	307.477	22.5735	49.3485	32.5373	428.942	16289.9	596.456	1346
G4		1634.98	74.8039	61.8852	13.8571	2962.5	15.3182	11720.7	44.0645	75.4909	13.0455	293.767	49.871	93.6607	61.7091	13627.9	16910	4422.7	1119
H4		1985.95	37.5556	34	13.25	257.303	16.459	10820.7	32.5484	89.8431	13	271.655	40.8519	60.8966	41.5227	5334.64	15863.8	235.333	1048
A5		1038.47	30.629	29.0909	12.4074	76.4691	12.1875	7440.83	30.2029	105.058	13.3409	226.831	24.6104	61.3291	28.0541	1447.91	16906	219.075	1342
B5		2055.88	69.5	48.4386	13.3538	1332.15	13.7143	10514	35.84	91.5714	17.4091	366.685	47.3425	85.8302	75.3771	12977.4	16704.9	3409.75	1091
C5		2188.47	108.929	66.6716	13.6286	4212.82	19.5616	10704.1	36.8548	82.6	14.6364	357.306	52.339	110.339	84.2414	13843.7	16629.2	6748.41	1187
D5		1933.79	103.434	68.6232	52.8873	3281.37	19.1429	11930.1	51.5625	100.246	26.4259	346.097	54.2034	112.738	78.1364	14817.2	17254.6	5622.92	1227
E5		1876.78	60.56	46.7553	14.6437	162.479	15.3857	12134.8	30.5	92.2125	14.4762	290.195	37.8642	78.7375	55.169	3665.25	17388	3738.07	1467
F5		1982.4	67.1818	51.4242	13.7258	1271.43	17.9836	11446	33.9265	73.983	13.2041	255.177	44.8571	83.7255	59.6349	13775.5	16528.2	3476.1	1119
G5		1940.36	67.1286	44.3108	14.2609	552.756	16.75	11932.1	28.5125	110	11.4412	345.469	42.7903	79.1463	53.2973	3934.77	16050.8	3594.25	1430
H5		2340.58	81.6984	62.6	13.087	1981.38	17.2807	11868	34.8056	95.0682	13.3929	386.179	50.1077	93.7966	72.5593	14089.2	16205.8	4866.34	1143
A6		984.971	30.7681	28.975	13.678	73.759	11.7302	7797.82	28.2133	86.8596	12.5385	250.915	25.9194	52.9605	29.7619	1173.61	16383.9	191.032	1225
B6		2870.2	62.5231	43.7778	14.4028	1197.51	13.6522	11800.8	37.5077	67.3803	13.4773	290.58	59.1846	81.4426	55.1639	13340.2	16012.2	3139.66	1232
C6		2410.07	104.855	73.0476	17.6981	4068.47	16.0794	11730.5	35.4931	87.9324	15.6136	283.795	59.8148	102.257	81.5593	13912.7	16739.5	6295.46	1224
D6		2219.58	84.924	58.6933	34.7317	2805.05	19.963	11762.5	45.8875	96.6866	19	389.281	49.029	97.4225	69.3492	14613.1	16788.7	4595.36	1302
E6		1705.01	53.075	41.2597	14.4638	98.2442	16.4203	10697.3	31.2838	79.8784	11.9836	330.568	39.2048	75.5114	49.8276	2088.75	16492.5	2590.73	1388
F6		2027.71	78.5205	54.8986	14.65	2279.74	16.4444	11639.5	37.4783	68.1029	15.3182	515.136	43.2807	94.7887	64.5231	13621.5	16240.2	4640.81	1155
G6		1661.79	61.7625	42.5152	11.4677	584.204	14.9219	11426.3	28.1549	75.1918	11.2045	310.444	42.9028	73.7727	55.7324	2986.66	16191	3560.25	1285
H6		1882.9	79.0909	54.4737	14.3846	2263.48	14.6667	10947.8	31.3014	141.226	13.5	308.403	46.9508	88.8393	65.697	13554.1	16685.9	4959.79	1206
A7		1168.92	32.3429	30.1774	13.029	57.8947	13.8816	11051.5	30.5429	122.286	11.037	405.123	31.1111	48.4921	30.5088	1776.89	16942.6	168.386	1203
B7		1078.25	34.5	28.2571	11.7969	82.68	14.7719	11289.4	28.971	66.0161	11.1154	244.667	28.746	49.9655	34.082	1703.11	16799.3	182.912	1183
C7		1567.68	73.75	49.6885	22.3	1135.12	16.6462	11013.3	42.1311	100.918	15.4043	382.092	43.1864	93.7258	61.7368	14186.4	16816.8	3973.53	1186
D7		706.095	31.3939	30.878	12.7176	60.4179	14.6806	10568.8	27.7882	78.2697	9.15909	290.912	29.8312	51.9701	34.2055	2075.19	16521.5	370.797	1377
E7		1170.92	55.8438	43.88	14.7463	714.623	14.8833	11167.3	31.241	97.4658	12.283	454.754	35.3784	68.6842	48.5312	13487.6	17077.1	1871.22	1277
F7		1204.62	43.0227	36.5571	11.9355	573.765	16.3649	11272.8	31.3205	55.5217	11.7692	300.11	33.6406	67.1587	48.6615	12734.7	16671.4	1170.56	1259
G7		4564.63	25.8644	22.0941	9.26866	29.4337	13.1429	10195.4	22.7895	46.6393	11.9773	125.508	23.0169	45.8375	22.5	332.5	12911.2	131.957	1279
H7		1174.11	43.7937	30.3857	13.3553	314.841	14.697	10840.3	30.7273	67.26	13.9811	256.667	31.8095	62.0886	39.9286	8775.34	16952.8	1050.56	1219
A8		1030.39	33.0308	27.3667	14.3134	71.6444	14.7344	10684.8	29.0704	118.24	13.0877	346.758	26.0645	56.0519	31.275	1387.09	17179.9	149.429	1279
B8		875.062	28.7213	29.2817	12.3281	67.2381	13.5833	10922.6	25.5	60.1702	9.72727	233.328	28.2069	59.6087	30.9365	1418.61	16181.1	155.381	1088
C8		1394.71	67	49.4714	13.8289	1327.69	16.4375	11003.2	34.5352	84.1475	14.6207	372.372	39.8194	77.963	59.7692	14071.4	16611.9	3831.05	1328
D8		955.5	30.0612	34.5962	11.5738	55.1639	14.12	11108.9	30.6038	112.292	11.1136	260.056	33.1957	51.9574	32.5208	1460.19	17103.2	304.333	1001
E8		1014.13	36.1905	33.2857	12.2381	183.079	12.6984	10922.1	30.6207	79.6522	14	293.919	31	56.7872	38.5	8311.98	16982.4	400.407	1071
F8		1263.32	48.7742	40.6	13.3973	675.26	16.4677	12267.4	26.8072	105.364	12.2131	239.985	34.9857	56.4333	44.3158	11804	12984.7	1767.84	1230
G8		4085.43	30.5323	25.0625	10.1216	60.8734	13.1579	10942.3	22.6308	63.8548	9.93182	234.333	24.481	50.8305	28.3	1517.16	16321.6	259.025	1307
H8		1389.04	51.5676	32.7353	12.8375	750.049	15.2344	10960.2	29.7195	98.5676	9.72727	309.33	31.6914	67.6087	49.3676	12432.4	16690.4	2445.79	1401
A9		1563.09	82.2703	59.6333	19.0984	2448.44	15.1346	11800.3	36.0658	66.6471	12.5957	390.672	43.1591	93.9362	63.4909	14238	16525	5214.85	1070
B9		1369.05	34.2121	31.193	11.9853	86	16.3393	10609.2	28.3418	99.0441	9.54	197.274	29.8039	49.8028	36.3529	3111.35	16383.2	230.026	1259
C9		1634.03	75.5079	50.4923	12.6667	1651.03	16.0702	11385.3	35.5758	92.5254	12.1591	277.866	40.4	97.4923	66.8852	14092.8	16685	4351.52	1143
D9		1382.56	29.5273	24.7581	12.0984	88.924	13.0517	10989.8	31.7885	70.3878	12.5227	376.661	28.3016	44.9032	30.0727	4718.33	17064.6	248.906	1148
E9		1767.59	73.5	47.3077	13.6207	1907.6	15.931	10842.9	33.3387	70.8333	13.5227	243.714	39.7115	88.5385	66.7924	13122.1	17473	3889.6	1032
F9		1387.19	33.8846	31.098	11.2542	88.0923	14.2128	10589	34.0377	56.8551	8.1087	256.095	26.7619	53.5909	32.4091	3987.04	16114.2	346.038	1106
G9		1869.8	72.5472	56.3725	13.377	2273.33	14.06	11802	33.1486	61.7115	12.0625	250.265	44.8305	98.0476	69.2679	13035.1	15680.9	4449.98	1059
H9		3417.55	26.9107	26.4359	9.87097	32.5934	13.1212	10810.2	22.2676	49.7797	9.47727	278.382	22.1111	48.2714	28.4875	408.14	16140.7	428.551	1315
A10		865.798	62.9855	42.2241	14.3788	1622.6	13.16	7892.21	27.6265	55.7581	14.4314	197.017	30.7045	65.7875	47.2442	8108.15	11099.2	3539.19	1321
B10		1264.47	31.0556	34.56	12.6023	82.2041	12.7013	10613.4	31.5875	76.3158	12.6207	212.563	32.3462	51.5882	33.2812	2577.93	16877.5	183.157	1389
C10		1686.83	81.0189	52.1594	14.1216	1758.37	15.6038	11423.5	33.5373	79.5	12.1406	288	41.9773	91.9839	72.5811	13742.3	16790.8	4768.44	1215
D10		1207.95	31.7746	30.7042	11.5211	69.1936	13.6452	11329.4	30.359	70.1286	11.1148	250.607	29.0448	50.527	28.0476	4810.14	17592.1	268.011	1325
E10		1547.68	80.7018	52.8167	16.0682	2270.33	17.3167	12061	28.8364	66.6981	17.64	298.077	42.6667	90.1562	65.34	14449.2	17405.2	5091.88	1068
F10		1435.36	32.2881	30.9057	12.5161	129.508	12.2083	11411.7	31.5254	129.981	11.9348	358.296	26.6458	50.9773	36.9111	5725.16	16299.3	272.949	1014
G10		2066.27	76.2895	53.8387	12.4125	2242.89	14.8571	11241.6	32.4459	76.3649	14.8261	412.5	53.7778	88.8226	62.5873	13859.5	16362.7	4264.94	1273
H10		8.94118	7.66216	8.1791	6.6875	5.76271	9.56452	6.62069	17.9701	12.0161	5.9322	16.7273	5.59259	24.8769	6.34483	8.54545	20.8667	6.17742	1169
A11		20355.8	16713.6	13738.4	24038.4	19912.4	17537.5	11133.4	13789.2	12643	22395.3	11481.8	8922.37	17325.7	5686.5	15900.2	16495.2	14189.4	1165
B11		19799.9	11614.4	8987.43	24077.4	15700.1	15426.5	8679.74	12212.9	7448.66	20978.7	4748.05	6787.27	9819.63	2132.81	13506.6	16012.4	11721.8	1074
C11		17029	5402.03	3809.13	23902.1	9293.49	7309.03	5037.21	7734.46	3206.1	11426	1316.9	3284.65	3168.04	402.42	7137.03	14297	5514.41	1400
D11		10261.6	1846.08	990.479	17332.7	4033.44	2257.36	2195.95	3527.96	1193.65	4530.85	380.403	884.312	756.655	118.984	2196.4	8061.85	1839.71	1104
E11		4739.9	514.523	216.671	7550.81	1485.68	634.456	906.762	1350.72	432.254	1520.71	155.12	212.349	212.175	41.5283	604.731	2973.86	538.24	1171
F11		1946.12	233.83	155.027	2943.63	703.69	340.908	774.419	497.975	203.404	629.661	79.0702	103.726	124.694	21.1	299.636	1039.94	194.239	1137
G11		1284.52	119.181	69.0141	1580.51	403.22	164.706	356.8	261.866	124.948	299.159	52.2121	57.0423	59.5714	13.6486	109.804	386.387	98.8875	1304
H11		331.303	35.339	22.7971	326	96.6333	49.7344	103.758	80.8545	39.1525	69.9318	25.4918	20.2373	22.0556	9.41538	23.1731	82.873	28.3472	1139
A12		19490.6	16649.1	13678.9	24151.3	20156.5	17097.9	10625.1	13315.5	12169.9	23100.1	10785.7	8724.7	17082.9	5449.34	15432.9	16504.7	13744.2	1222
B12		19580.5	11418.2	8972.98	24084.3	15872	14112.9	8350.3	11694.4	7056.84	20411.3	4359.46	6957.39	9625.78	1727.47	13794.2	15504.5	11178.7	1064
C12		16461.5	5358.34	3424.76	23936.7	9054.1	6888.78	4933.32	7503.98	3123.24	10957.4	1201.32	3439.92	3251.03	378.305	7078.78	13486.1	5302.86	1159
D12		9957.14	1707.71	851.079	17159.4	3901.39	2016.35	2137.2	3544.66	1180.74	4491.14	402.079	1043.71	723.93	102.068	2122.82	7787.34	1819.58	1190
E12		4413.99	484.698	230.5	7063.86	1404.32	596	997.607	1260.58	412.824	1366.78	142.9	178.603	208.828	32.1475	585.136	2738.82	479.8	1208
F12		2309.58	241	151.145	3035.71	765.016	352.103	867.94	561.557	230.97	656.25	79.8621	114	122.381	20.7759	292.176	1161.14	202.622	1153
G12		1159.31	111.681	66.1467	1328.8	362.562	151.627	383.015	244.877	122.224	274.455	49.4194	55.2	55.8971	11.6774	94.0217	373.435	95.3636	1210
H12		397.051	34.75	22.6491	390.189	105.954	58.9623	110.484	86.7222	44.2979	73	25.8235	17.0612	18.4259	7.08	25.34	78	35.3455	1005
DataType:
Location		Hu IL-1b	Hu IL-2	Hu IL-4	Hu IL-5	Hu IL-6	Hu IL-7	Hu IL-8	Hu IL-10	Hu IL-12(p70)	Hu IL-13	Hu IL-17	Hu G-CSF	Hu GM-CSF	Hu IFN-g	Hu MCP-1(MCAF)	Hu MIP-1b	Hu TNF-a	Total Events	Notes
A1		12.9704	35.4873	43.7086	60.1286	39.6774	58.5244	19.1123	133.441	110.688	66.9113	101.627	47.6794	29.8494	43.1942	9.48431	7.51047	9.79339	1193
B1		9.62207	28.1692	47.3598	64.5868	13.048	50.3461	23.2948	30.9813	132.889	60.0192	103.01	54.3249	30.3145	36.1337	6.62168	9.06665	9.75874	1088
C1		11.7355	29.6832	46.691	57.5955	7.85273	59.5664	23.0045	34.3338	126.325	65.8964	112.605	38.3107	21.0881	27.0504	7.74501	8.28594	17.1955	1200
D1		9.36718	25.522	35.288	40.5726	9.91257	54.945	36.923	28.5133	131.259	62.9278	100.095	43.3114	27.0371	38.1461	7.8229	9.17149	9.88855	1242
E1		9.0524	30.4175	94.5038	43.9389	28.6294	40.8417	21.5937	28.3563	155.262	58.4137	107.816	43.2399	25.2626	57.7746	7.31974	10.3949	7.50292	1200
F1		8.89458	29.9353	46.9732	53.2297	18.0434	42.7079	18.1987	33.1585	93.7963	61.8638	135.67	33.791	22.321	32.1862	6.73068	9.77658	5.42121	1156
G1		10.909	28.2713	37.7388	46.4746	10.061	43.6802	16.3339	29.8197	98.6208	47.2467	119.095	34.6198	21.0711	29.5212	14.1504	6.13169	5.93173	1388
H1		8.43572	31.3433	45.3566	52.6562	8.08213	53.3932	24.3276	32.4461	138.684	44.1408	82.5804	39.3193	25.8672	27.1713	7.04855	12.0486	5.89653	1045
A2		9.55879	35.6768	37.1681	52.8698	39.4771	38.0062	28.7359	29.7242	83.8715	56.3368	112.265	39.0266	30.7711	48.7167	12.6354	6.55923	13.4463	1109
B2		10.1938	32.7185	69.0713	46.6788	12.514	44.6484	21.2371	33.517	84.0407	72.972	111.836	67.4571	26.756	30.8649	8.5886	5.46271	6.79545	1206
C2		8.11129	26.1029	33.5326	55.1604	9.15303	39.9512	15.6211	31.9463	87.3732	66.4896	109.181	42.1606	35.3903	32.2909	18.9216	6.5591	10.1752	1288
D2		7.45095	24.6263	39.1285	50.2441	7.4232	46.6303	17.4754	34.2372	104.053	45.0125	114.696	33.9172	24.6235	35.4586	6.17995	9.40395	9.29151	1189
E2		9.08815	30.7406	53.1059	31.3282	26.1128	41.5299	24.6991	33.2611	145.794	48.8612	124.143	52.1536	27.411	39.9335	7.05832	11.3696	7.79369	1348
F2		10.6151	25.4073	34.3351	48.5045	15.3119	39.8836	20.2368	31.8857	111.026	48.7806	98.8109	39.0047	19.1296	33.5633	6.28495	8.95356	6.89502	1224
G2		8.11994	26.8667	41.4877	30.9677	11.8772	41.3551	14.344	23.042	83.1695	32.4794	113.203	53.3411	23.8721	31.6922	8.38082	8.69578	6.65942	1198
H2		7.89583	17.7782	38.3857	10.4712	9.05586	26.9841	18.4794	13.2402	54.0014	17.2169	121.767	31.0236	20.5023	30.6607	7.25364	5.78881	6.70305	1215
A3		9.87255	47.575	45.5793	50.0817	28.2403	43.8429	22.3565	34.9847	155.031	63.9356	164.213	48.6331	24.0823	42.5253	13.305	7.6359	13.2684	1133
B3		9.30899	27.7942	47.1918	41.7703	25.7591	52.0912	16.2986	39.3192	102.394	51.692	136.365	42.293	25.813	39.9684	6.31428	11.0328	5.86383	1225
C3		8.02713	25.4125	43.5386	41.7961	13.8146	37.2562	22.5996	40.725	125.064	50.2774	90.218	44.5049	23.3513	24.4969	7.43185	9.14974	7.09629	1154
D3		8.6051	25.7207	38.8271	30.7479	9.67918	46.879	14.9954	36.4121	115.429	55.0147	100.257	38.3949	21.0167	35.5493	8.11812	9.65997	6.5449	1196
E3		9.11107	38.8378	41.8821	41.6763	164.853	37.9874	24.3674	34.6356	117.709	42.3573	136.99	56.8531	33.7031	37.1485	9.33895	6.13144	16.1357	1221
F3		7.48686	33.1642	52.0606	50.8685	28.3488	40.9754	20.6424	31.7471	121.696	57.8308	162.766	45.3447	28.7766	37.5374	11.9012	12.0533	8.01579	1260
G3		7.07645	26.8406	37.0799	61.0884	7.93417	55.614	25.1926	31.0555	121.541	51.4347	109.206	27.9838	20.8147	31.03	7.26527	7.39818	6.08059	1191
H3		9.91042	30.4087	70.4901	53.6943	13.7864	42.3409	29.7266	35.5675	144.945	61.6072	136.192	43.8957	30.4879	37.7894	9.16255	5.24989	14.0368	1304
A4		8.31493	38.4169	53.4003	57.4657	35.1233	43.3831	25.2204	30.411	119.446	49.7091	189.432	55.5645	35.1175	38.1096	11.4401	5.80401	10.646	1087
B4		9.26059	33.7961	45.1545	63.2386	23.0098	37.48	17.5184	29.9681	189.858	57.7258	92.8616	41.1437	34.5255	27.9985	7.55574	10.9871	6.86266	1081
C4		8.41195	27.819	44.3743	50.4812	9.8859	45.7069	19.6771	33.3991	132.147	51.5084	115.632	51.6605	31.3511	38.1254	9.72673	7.84647	5.36524	1437
D4		7.98114	26.9069	30.7585	25.5221	7.62755	32.7495	26.6759	24.5562	115.707	35.347	134.541	38.6383	38.1326	36.094	6.77962	8.79227	6.13534	1246
E4		8.33329	45.8227	52.6604	39.7161	117.162	38.8984	21.7892	30.3098	138.033	52.0821	105.533	56.1071	30.2626	56.0086	13.7372	7.51427	25.6633	1123
F4		9.3574	34.3556	50.2565	44.1937	26.4337	41.2202	13.2545	36.1105	113.452	70.44	111.734	53.813	21.3879	49.477	14.8809	13.3564	9.12279	1346
G4		9.1792	28.8805	53.3344	43.9317	7.61386	40.7309	22.6132	31.7447	75.2466	49.5667	103.183	44.4717	29.4884	27.3389	6.53903	9.4052	8.68573	1119
H4		8.32559	35.5728	43.9937	41.5334	16.9382	51.0813	20.3213	51.7692	92.4766	66.6831	93.0052	51.5917	29.2424	45.4297	7.24552	7.35636	13.1982	1048
A5		8.42142	38.938	49.2402	46.2429	21.7511	36.6908	15.1475	39.7418	118.883	50.5019	102.414	38.9135	38.9408	38.4316	9.12665	10.8613	12.9087	1342
B5		10.018	24.3048	38.069	52.7099	9.75666	41.7815	13.0453	28.3322	124.992	47.904	126.039	33.8388	27.3226	61.0665	16.2912	10.6591	5.5995	1091
C5		8.81484	25.209	33.1196	51.5245	8.26692	73.953	13.3102	24.5106	88.5652	53.068	115.26	30.6842	26.6027	33.6667	8.04317	6.83308	8.228	1187
D5		8.01719	26.943	41.4639	25.8911	8.17072	43.0655	20.4888	24.0293	124.844	49.0902	125.486	31.5458	26.1946	32.0549	8.48959	11.4315	5.05198	1227
E5		9.32675	24.7335	37.6164	50.8578	23.2943	48.9804	28.7151	32.8535	109.728	57.3391	114.226	36.4847	25.9265	36.4356	8.17129	13.3253	6.29373	1467
F5		7.86902	26.6318	44.2626	56.3282	9.06308	49.554	19.5759	28.4517	126.982	49.2024	88.477	38.7015	28.5994	30.8793	5.45789	8.33584	5.60099	1119
G5		11.2667	29.101	36.5177	49.6078	11.0476	44.5694	28.8549	34.921	152.02	51.4408	120.573	41.7304	30.2358	35.0436	8.97765	12.5237	11.1143	1430
H5		7.99303	24.3165	34.2801	56.5585	7.37088	36.7254	27.6098	30.9166	105.624	63.5752	124.734	37.1509	27.1724	29.8874	6.94607	7.00449	6.21997	1143
A6		8.25399	37.6317	64.4688	51.5618	32.5622	38.346	25.0856	35.3305	147.17	53.2431	107.153	39.0795	29.2363	58.4707	10.1342	5.55938	16.8309	1225
B6		10.781	27.3367	38.4173	53.129	8.18278	41.5653	27.5081	30.4464	94.7927	69.3189	80.963	37.2281	25.9623	29.7781	7.13774	8.33813	7.01035	1232
C6		8.33145	20.6258	45.3093	60.1718	6.52138	46.5305	20.1137	33.7249	138.804	45.7116	93.8544	38.2603	21.8979	27.8408	7.45843	9.18893	6.5376	1224
D6		8.62625	28.2182	31.4247	29.7641	7.88768	50.2581	22.3381	31.3087	111.289	50.3239	108.392	35.0384	30.9277	28.524	6.90461	11.3225	6.9536	1302
E6		8.43448	34.2449	46.7781	54.1103	21.3966	52.2153	17.027	39.6628	141.265	65.5029	116.756	43.158	32.8966	35.0708	8.13439	7.70791	7.64612	1388
F6		8.46711	26.5731	32.5205	49.4917	7.73209	60.4841	18.7708	30.6336	111.773	82.0312	129.625	39.3797	24.0518	24.7004	11.7879	7.04273	8.91244	1155
G6		11.1937	24.737	39.4818	62.3984	11.8649	41.8309	23.7352	47.7942	98.7643	56.4325	102.516	31.7504	22.6107	46.5043	7.83718	7.45585	7.21937	1285
H6		8.87437	21.727	42.4087	48.8906	8.23607	48.2327	12.0143	28.7068	148.953	69.3626	118.856	38.4491	20.4681	28.8435	11.702	8.02107	8.15356	1206
A7		11.2423	37.4662	54.8505	64.4573	36.8204	40.272	25.2673	32.1697	166.294	62.5489	132.288	40.8333	30.0599	36.479	10.9506	7.35061	13.5289	1203
B7		9.29659	36.649	47.1409	43.9089	25.7133	52.4529	25.038	36.5055	118.89	63.5066	117.808	41.5291	33.5335	31.7068	11.6006	13.1461	12.9392	1183
C7		7.71915	28.8293	30.9816	32.0966	8.81005	44.0356	23.9537	39.3595	124.002	48.8552	139.464	39.9666	39.222	30.4442	7.43243	10.659	5.79821	1186
D7		9.74719	32.2811	47.3715	53.7509	24.8541	38.5131	12.4685	34.6689	109.376	64.3535	113.946	39.8697	25.2198	43.7522	14.8457	6.21921	11.4246	1377
E7		8.70006	25.1434	55.0846	55.2354	8.83169	56.0113	22.9854	36.8728	120.589	61.8868	115.222	39.0339	26.393	35.7459	9.99907	12.0769	8.07891	1277
F7		8.48458	24.8653	43.8058	48.425	10.1012	69.7057	18.1976	32.9703	72.1528	59.2175	139.597	38.9398	33.7828	39.5961	7.14898	6.96198	8.17848	1259
G7		7.71304	47.1204	49.0697	60.0586	39.3971	40.0375	23.2923	38.0336	97.1633	75.9788	90.1063	54.834	31.1006	37.9437	14.6298	6.86592	12.6909	1279
H7		8.41415	24.8524	37.4409	54.9102	14.1562	52.338	9.98535	34.4767	84.1042	75.5972	92.9887	40.6879	30.5614	40.1933	16.8963	6.21776	7.89048	1219
A8		9.07812	37.779	48.7235	42.3436	27.56	47.627	22.103	40.968	146.251	56.9091	119.331	40.4833	31.4088	40.8712	9.54099	13.7953	14.9973	1279
B8		8.36418	35.2793	44.2693	55.3945	23.1234	40.7451	23.8585	30.3161	77.3317	57.0488	111.666	53.761	49.2625	53.2722	10.3051	7.01994	13.7715	1088
C8		8.36173	34.2399	41.2678	51.2194	9.66544	56.3247	12.0605	35.3176	102.011	71.285	145.915	45.7807	30.5164	31.2182	9.47253	5.50539	6.19918	1328
D8		8.67101	36.0743	73.0981	53.4126	28.3343	42.8441	23.3221	46.4468	124.987	49.6347	106.131	54.8806	29.9942	32.1879	16.8686	14.7674	10.6862	1001
E8		8.48348	29.3722	47.4308	57.5684	17.2954	43.7465	19.3423	33.6889	132.38	62.6721	111.17	40.5536	24.6833	42.8359	5.92899	10.2101	9.71976	1071
F8		11.0285	30.5898	43.6465	50.5596	10.6352	48.9482	26.2633	38.9522	136.049	52.8341	128.865	42.4444	40.6945	41.4335	16.0998	35.7588	7.52482	1230
G8		7.40804	44.6237	43.0847	71.1685	122.58	48.7199	25.3599	35.0778	156.911	74.1292	112.647	37.3455	27.7216	39.6521	8.56336	12.6352	13.6219	1307
H8		9.16427	31.1235	36.1204	45.883	11.0196	49.9598	15.829	36.487	167.019	65.597	148.786	39.7467	23.6737	28.2481	12.0798	6.82736	6.86036	1401
A9		7.82932	25.2929	42.3082	57.7606	7.31728	50.9631	17.3799	29.425	110.421	56.6406	115.552	36.2994	23.1029	28.4037	6.8121	5.80011	6.57385	1070
B9		11.816	32.5061	48.8167	49.3189	21.7457	65.5882	20.5018	31.3398	117.658	45.6765	90.5377	43.7731	27.5053	43.561	12.2919	6.60711	14.4827	1259
C9		9.50176	28.8578	38.4115	48.4416	9.55386	44.281	17.8588	37.2421	140.546	52.435	114.672	31.675	29.8348	41.4442	8.21374	8.58777	6.82886	1143
D9		8.80972	30.6461	48.3126	59.138	28.0843	44.6624	20.4643	36.0959	101.679	56.6098	118.189	41.248	28.9826	38.268	9.52946	9.47178	13.5045	1148
E9		9.53053	31.058	34.5453	51.1957	8.6058	42.6519	16.6191	33.7917	85.6421	54.5399	116.832	38.7019	39.2527	51.8315	8.08799	13.9417	12.8025	1032
F9		8.58966	38.9274	45.9341	41.7941	21.5016	46.8307	17.3916	37.1172	108.467	58.207	94.7149	43.2222	27.7627	38.8836	12.747	6.08952	11.0752	1106
G9		9.51091	23.3026	37.6938	51.7947	8.63444	36.3915	32.8661	36.7022	81.0249	62.1887	92.7052	33.2359	24.1157	31.9434	9.8408	6.42591	7.69375	1059
H9		10.219	36.1342	48.7889	50.5533	37.8123	46.0103	23.5703	38.6462	119.481	64.1014	125.991	49.7076	23.9078	40.0315	14.5809	14.2606	11.099	1315
A10		73.5132	63.6108	56.9261	73.932	66.8769	40.0347	57.4393	40.0078	114.691	107.976	125.084	63.0454	67.8552	75.8941	86.6023	69.2684	76.2512	1321
B10		9.08316	41.1759	66.2446	60.114	23.3917	46.492	12.6712	45.2552	114.022	50.1308	108.511	59.1467	38.6371	36.09	9.28776	8.04963	15.2199	1389
C10		8.09311	24.0551	39.6601	50.8749	11.6433	43.906	23.0215	27.1816	96.2528	42.9596	117.415	36.8321	28.9897	45.079	8.27492	7.91219	5.90783	1215
D10		14.0356	33.4345	57.442	56.3629	27.7334	37.5355	22.8579	32.8491	96.5929	70.9779	102.722	42.95	36.8319	46.6207	11.2228	15.8902	10.5575	1325
E10		8.86727	30.4506	32.5789	45.7212	8.09742	74.0411	26.3813	28.7191	89.3411	83.8946	92.6677	31.9215	26.2207	32.1843	16.1967	12.5523	6.31363	1068
F10		8.2149	37.0809	54.5476	46.6939	15.9511	43.5064	24.9478	33.0245	203.894	41.0632	125.602	54.1227	22.0905	45.8454	17.1949	11.363	9.2965	1014
G10		8.58137	29.5197	36.4692	59.8604	9.04394	43.9018	16.4074	33.6314	120.471	70.8308	106.431	50.623	23.2393	28.28	6.3281	15.1388	6.65085	1273
H10		42.8997	57.9765	44.8932	51.0317	72.2225	43.5682	48.5801	29.9511	36.9573	51.3277	33.2532	71.6511	31.9891	57.4408	43.0855	35.9001	60.8194	1169
A11		7.17068	7.25546	15.8403	2.86229	6.85383	10.2034	16.8044	6.47877	7.7589	12.7015	6.36069	8.13817	4.93771	9.62305	6.56227	5.00087	5.7788	1165
B11		5.65622	7.03882	18.6869	2.59322	7.63062	5.8224	20.4618	7.08301	8.10525	6.28537	7.87047	11.7407	8.57678	9.83522	11.0521	6.11649	5.44719	1074
C11		9.02119	7.24511	31.1362	2.42599	8.02933	7.51872	14.606	5.46405	6.85988	5.031	18.6468	9.34338	8.97101	13.291	5.84867	12.3075	6.52619	1400
D11		7.29042	9.86943	29.3782	11.872	9.03822	8.18889	18.1843	6.70588	8.74675	5.09922	20.307	8.62558	10.1721	21.2332	8.54911	5.36752	6.62676	1104
E11		6.70729	9.81144	28.5172	12.5528	8.17843	8.63434	22.2848	6.72963	9.83334	6.68417	36.697	14.757	15.2517	25.6043	10.5174	6.25182	8.64502	1171
F11		53.117	21.9641	41.6407	43.7469	32.6078	35.511	23.1302	38.0292	36.0744	41.1644	41.249	50.9017	21.3669	37.3451	19.6428	34.2346	28.3648	1137
G11		10.0677	15.9452	29.72	9.9919	12.9687	13.2268	22.0979	10.6956	14.8911	10.5845	32.0173	23.4162	17.3896	40.028	16.0794	14.1309	19.4996	1304
H11		15.4781	28.2075	32.0633	11.4453	22.8278	21.3821	35.7602	15.395	24.9252	20.3713	27.503	32.5109	29.2039	49.9187	34.8462	23.2879	30.7203	1139
A12		7.8211	6.7327	14.748	2.76064	7.45543	10.6792	12.5507	7.85803	8.30568	2.98396	8.98246	6.90287	6.91807	12.124	7.99983	6.93812	6.07116	1222
B12		6.78863	6.88591	21.1053	2.76673	8.79708	7.22343	17.7758	7.04396	5.74834	5.56162	9.89108	6.9373	8.2209	10.7473	6.81515	6.23693	6.63514	1064
C12		6.61381	8.63788	25.1659	2.77325	7.42008	7.7347	18.0642	5.43101	8.01558	6.4576	26.256	7.10661	9.12616	12.9887	7.90663	6.00307	6.34371	1159
D12		6.53727	9.87107	37.6856	12.5203	6.62479	15.2852	23.075	6.33971	10.5554	5.2536	34.3031	9.71836	12.7824	21.2082	5.17621	6.36633	21.9399	1190
E12		7.04342	10.1715	33.2017	25.303	8.57325	12.2394	42.828	6.6138	8.90035	6.71795	33.1158	12.8169	17.844	27.6705	10.0071	7.69232	9.70995	1208
F12		7.48791	13.7795	29.4341	6.58054	9.37983	11.174	52.3841	8.65058	13.4267	8.16818	22.2359	17.4449	17.3085	42.7865	12.931	10.1002	11.9613	1153
G12		7.00412	15.8794	37.3978	9.12587	12.4993	18.5385	25.7321	14.237	19.4293	12.3977	25.2165	24.161	24.3834	54.1999	17.6133	10.8885	12.9718	1210
H12		12.6154	29.6489	38.4589	11.2278	15.8899	24.6268	39.3156	20.6206	29.7774	16.7773	26.1349	32.8833	38.5	57.2019	26.8081	18.6547	32.9636	1005
DataType:
Location		Hu IL-1b	Hu IL-2	Hu IL-4	Hu IL-5	Hu IL-6	Hu IL-7	Hu IL-8	Hu IL-10	Hu IL-12(p70)	Hu IL-13	Hu IL-17	Hu G-CSF	Hu GM-CSF	Hu IFN-g	Hu MCP-1(MCAF)	Hu MIP-1b	Hu TNF-a	Total Events	Notes
A1		97.9376	12.9367	12.6942	9.16961	15.0184	7.78467	2118.45	62.378	75.4617	10.5252	267.123	13.6879	17.2331	12.7153	82.5501	1266.38	41.5477	1193
B1		89.2195	17.3804	20.4467	10.1221	33.9465	9.04087	2768.61	10.3488	128.09	8.93494	296.401	24.697	24.2125	19.1427	505.762	1604.22	258.124	1088
C1		156.903	22.5019	26.4953	8.43643	104.018	9.70933	2654.26	12.0561	161.269	10.7284	275.764	16.8958	19.1833	16.335	968.854	1373.62	665.105	1200
D1		136.26	21.3849	17.1194	7.66511	162.274	10.5704	4865.12	9.96609	122.827	10.6114	401.106	20.7766	24.6209	26.6676	1043.63	1584.89	427.276	1242
E1		91.3963	13.115	38.714	5.81191	16.8627	6.37936	2419.04	8.16662	130.255	7.24534	291.804	12.1708	15.4142	25.2282	88.8766	1724.16	101.402	1200
F1		104.718	20.6401	22.2415	8.22805	30.4572	6.29941	2083.02	9.82102	84.7467	8.59108	471.191	13.2494	18.1633	16.3924	289.802	1675.6	210.278	1156
G1		148.101	18.8075	17.9578	6.42264	86.7693	6.78499	1846.02	9.67612	90.0514	7.07099	419.817	13.9503	17.3485	16.6111	1613.91	1051.05	179.405	1388
H1		129.4	18.6248	21.9403	6.68394	70.336	9.67239	2933.87	10.0882	115.864	5.95901	217.9	16.489	20.8067	13.7956	871.5	2085.72	138.494	1045
A2		84.4947	11.0663	9.85335	6.57762	12.1439	5.16149	3361.22	8.7255	53.244	6.83929	464.235	8.86912	16.5087	14.5879	108.943	1107.62	49.8374	1109
B2		118.737	17.7275	34.0882	7.5503	37.1375	6.90158	2496.84	10.7751	45.0544	10.9956	377.589	25.0341	20.8087	16.3731	754.889	938.203	152.962	1206
C2		116.489	18.6616	18.6944	8.99539	144.584	7.07885	1753.55	11.3703	66.6398	10.7895	337.084	17.8915	34.4465	20.8609	2463.19	1103.65	383.623	1288
D2		128.382	20.0177	21.7702	7.52876	157.729	7.80112	2008.68	11.3934	84.6102	6.25581	413.953	16.2948	25.2699	24.6083	844.252	1628.2	424.559	1189
E2		93.4837	12.6416	20.1289	12.2938	20.053	6.96146	2898.04	13.3185	142.176	8.52706	498.955	16.1998	17.2852	13.8817	91.8336	1996.98	70.8393	1348
F2		123.76	16.8684	18.6278	5.58186	25.7195	6.04043	2373.56	9.94925	111.835	6.07269	350.779	17.3763	16.3937	18.7077	326.173	1575.84	257.351	1224
G2		118.469	18.312	20.6714	14.6651	63.6697	8.5972	1653.98	9.86593	66.7435	6.90926	412.025	20.803	20.1873	16.8224	904.088	1464.63	222.665	1198
H2		165.037	21.1156	26.61	60.839	93.7315	13.7488	2111.31	23.9612	57.964	23.9686	485.021	14.4125	21.2783	18.5309	889.54	955.815	201.099	1215
A3		116.236	16.6359	13.2332	5.69182	20.0035	5.76221	2584.45	11.0174	166.374	7.76179	403.725	12.9656	13.5999	15.0931	210.559	1286.38	36.021	1133
B3		113.904	15.7583	24.0128	4.784	26.7379	7.94957	1769.32	13.286	80.13	6.22218	473.297	14.7158	20.2723	20.4727	193.491	1929.92	182.894	1225
C3		115.73	15.7789	19.2658	6.08164	42.7067	4.94975	2682.95	13.5827	99.8371	6.36467	278.682	17.4192	17.4935	11.9519	656.533	1504.64	194.857	1154
D3		148.153	15.8255	18.0479	6.9228	105.821	7.6661	1675.71	14.2161	99.2689	9.35251	261.89	15.5052	17.993	20.4695	1049.12	1687.59	201.332	1196
E3		146.304	9.39758	9.78109	4.74966	153.837	4.72392	2588.57	9.14814	78.217	4.21974	328.02	11.6478	17.0976	8.81933	93.1305	885.104	15.5911	1221
F3		96.3549	12.1602	17.8076	6.93588	18.3145	5.55509	2250.78	9.83655	109.706	6.66576	516.396	12.3413	17.4247	12.4767	60.615	2028.99	66.7365	1260
G3		123.134	24.262	22.7879	9.1972	259.206	9.74612	2990.98	12.8823	137.655	5.74805	439.2	14.0394	20.1539	21.955	1005.56	1270.38	315.216	1191
H3		154.347	10.7871	29.6059	7.03533	40.5282	6.47211	3522.17	11.3333	107.835	7.56579	511.048	12.9083	18.289	15.0471	649.084	891.627	36.6627	1304
A4		94.4631	12.4885	14.5773	8.03546	15.0101	5.61212	2954.03	9.14501	102.249	5.4793	493.357	15.0216	20.1164	11.0978	106.818	956.492	43.0035	1087
B4		120.428	18.6653	19.5609	7.69403	15.7365	5.88799	1985.52	8.95516	253.112	6.41259	275.165	15.8847	25.2232	12.1348	154.131	1876.72	178.196	1081
C4		132.295	18.9974	20.9868	7.47603	58.6484	7.10934	2322.58	11.0258	149.552	8.14769	432.904	23.3968	25.446	20.4557	1137.09	1337.58	174.761	1437
D4		140.426	19.3656	14.153	15.5901	116.318	6.46538	3347.91	12.6464	108.885	8.69003	506.341	15.5105	34.4933	22.3498	888.235	1488.13	187.154	1246
E4		113.531	9.964	10.7856	5.43614	52.5739	5.35737	2050.63	7.88543	106.168	5.61445	133.825	12.3074	13.9898	13.7781	69.0357	964.279	14.4436	1123
F4		120.143	10.9626	14.8696	5.58735	10.8808	6.20693	1330.18	9.47175	68.5416	7.7484	343.557	12.1475	10.5546	16.0985	63.8305	2175.75	54.4134	1346
G4		150.078	21.6037	33.0061	6.08769	225.561	6.23923	2650.43	13.9881	56.8044	6.46621	303.118	22.1785	27.619	16.8706	891.132	1590.42	384.144	1119
H4		165.342	13.3596	14.9579	5.50317	43.5826	8.40748	2198.9	16.85	83.0839	8.6688	252.653	21.0761	17.8076	18.8636	386.523	1167	31.0598	1048
A5		87.4539	11.9263	14.3244	5.73755	16.6329	4.47169	1127.1	12.0032	124.896	6.73741	232.306	9.57678	23.882	10.7816	132.146	1836.21	28.2797	1342
B5		205.958	16.8918	18.4401	7.0388	129.973	5.73004	1371.58	10.1543	114.457	8.33965	462.165	16.0201	23.451	46.0301	2114.17	1780.58	190.929	1091
C5		192.91	27.4598	22.0814	7.02206	348.271	14.4664	1424.73	9.03336	73.1549	7.76723	411.832	16.0598	29.3531	28.3613	1113.47	1136.29	555.259	1187
D5		155.035	27.8682	28.4538	13.6931	268.112	8.24398	2444.32	12.3901	125.15	12.9725	434.304	17.0989	29.5314	25.0466	1257.92	1972.46	284.069	1227
E5		175.042	14.9786	17.5877	7.44745	37.8484	7.53599	3484.52	10.0203	101.183	8.30052	331.478	13.8146	20.4139	20.1012	299.498	2317	235.264	1467
F5		155.995	17.8917	22.7617	7.7315	115.231	8.91159	2240.65	9.65265	93.9454	6.49673	225.773	17.3604	23.945	18.4148	751.849	1377.77	194.696	1119
G5		218.615	19.5351	16.1813	7.0745	61.0662	7.46538	3442.98	9.95686	167.221	5.88543	416.543	17.8566	23.9305	18.6773	353.25	2010.15	399.476	1430
H5		187.083	19.8662	21.4594	7.40179	146.045	6.34641	3276.74	10.7607	100.415	8.51454	481.696	18.6155	25.4868	21.6861	978.645	1135.13	302.685	1143
A6		81.2994	11.5786	18.6798	7.05261	24.0176	4.49805	1956.13	9.96791	127.831	6.67586	268.862	10.1292	15.4837	17.402	118.936	910.845	32.1523	1225
B6		309.436	17.0918	16.8182	7.65205	97.99	5.67457	3246.17	11.4197	63.8716	9.3423	235.262	22.0333	21.1444	16.4268	952.19	1335.12	220.101	1232
C6		200.794	21.6271	33.0973	10.6493	265.321	7.48181	2359.44	11.97	122.053	7.13725	266.355	22.8853	22.3922	22.7067	1037.67	1538.18	411.572	1224
D6		191.467	23.9641	18.4442	10.3376	221.254	10.033	2627.52	14.3668	107.601	9.56154	421.951	17.179	30.1305	19.7812	1008.98	1900.9	319.543	1302
E6		143.809	18.1755	19.3005	7.82639	21.021	8.57391	1821.42	12.408	112.841	7.84961	385.957	16.92	24.8406	17.4749	169.907	1271.23	198.091	1388
F6		171.689	20.8654	17.8533	7.25054	176.272	9.94627	2184.83	11.4809	76.1207	12.5657	667.745	17.0438	22.7984	15.9375	1605.68	1143.75	413.609	1155
G6		186.016	15.2782	16.7857	7.15569	69.3152	6.24196	2712.05	13.4564	74.2626	6.32301	318.256	13.6218	16.6805	25.918	234.07	1207.18	257.027	1285
H6		167.095	17.1841	23.1016	7.03272	186.422	7.07413	1315.3	8.98561	210.36	9.36396	366.555	18.0522	18.1837	18.9493	1586.11	1338.39	404.4	1206
A7		131.414	12.1176	16.5525	8.39813	21.3171	5.59039	2792.4	9.82556	203.354	6.90355	535.928	12.7037	14.5767	11.1293	194.58	1245.38	22.7808	1203
B7		100.241	12.6439	13.3207	5.17987	21.2598	7.74831	2826.64	10.576	78.4866	7.05901	288.237	11.938	16.7552	10.8063	197.572	2208.45	23.6673	1183
C7		121.012	21.2616	15.3943	7.15755	100.004	7.33023	2638.1	16.5826	125.14	7.52578	532.882	17.2602	36.7612	18.7953	1054.39	1792.5	230.394	1186
D7		68.8244	10.1343	14.6274	6.83585	15.0163	5.65393	1317.78	9.63389	85.6085	5.8942	331.484	11.8936	13.1068	14.9657	308.077	1027.51	42.3621	1377
E7		101.871	14.041	24.1711	8.14517	63.1133	8.33634	2566.85	11.5194	117.533	7.60156	523.977	13.8096	18.1278	17.3479	1348.63	2062.38	151.174	1277
F7		102.207	10.6977	16.0142	5.77976	57.9572	11.4072	2051.39	10.3265	40.0605	6.96944	418.946	13.0996	22.6881	19.2681	910.399	1160.66	95.7336	1259
G7		352.072	12.1874	10.8415	5.56663	11.596	5.26208	2374.75	8.66767	45.3163	9.10019	113.091	12.6211	14.2558	8.53733	48.6442	886.475	16.7466	1279
H7		98.7916	10.8838	11.3767	7.3334	44.5694	7.69209	1082.44	10.5937	56.5685	10.5694	238.671	12.9426	18.9751	16.0486	1482.71	1054.09	82.8941	1219
A8		93.5402	12.4787	13.334	6.06083	19.7452	7.01753	2361.67	11.9096	172.928	7.44811	413.789	10.5518	17.6052	12.7825	132.342	2370.02	22.4103	1279
B8		73.1917	10.1327	12.9628	6.8291	15.5478	5.53455	2605.96	7.73061	46.5306	5.54929	260.548	15.1643	29.3647	16.4806	146.189	1135.9	21.3982	1088
C8		116.621	22.9407	20.4158	7.0831	128.327	9.25838	1327.05	12.197	85.8399	10.4224	543.348	18.2296	23.7915	18.6589	1332.92	914.55	237.494	1328
D8		82.8515	10.8444	25.2891	6.18185	15.6303	6.04959	2590.82	14.2145	140.351	5.51622	275.999	18.218	15.5842	10.4678	246.313	2525.71	32.5217	1001
E8		86.0334	10.6299	15.7877	7.04528	31.6642	5.5551	2112.6	10.3158	105.443	8.77409	326.749	12.5716	14.017	16.4918	492.817	1733.92	38.9186	1071
F8		139.326	14.9199	17.7205	6.7736	71.8156	8.06067	3221.84	10.442	143.347	6.45269	309.257	14.8495	22.9652	18.3616	1900.42	4643.18	133.027	1230
G8		302.65	13.6246	10.7981	7.20341	74.6188	6.41052	2774.96	7.93837	100.196	7.36237	263.97	9.14255	14.091	11.2215	129.92	2062.26	35.2842	1307
H8		127.296	16.0497	11.8241	5.89023	82.6521	7.61107	1734.89	10.8438	164.627	6.3808	460.239	12.5963	16.0055	13.9454	1501.81	1139.52	167.79	1401
A9		122.38	20.8085	25.2298	11.0313	179.16	7.71306	2050.88	10.6124	73.5921	7.1343	451.429	15.6665	21.7019	18.0338	969.908	958.469	342.817	1070
B9		161.767	11.121	15.2274	5.91101	18.7013	10.7166	2175.08	8.88226	116.533	4.35754	178.607	13.0461	13.6984	15.8357	382.444	1082.45	33.3139	1259
C9		155.262	21.79	19.3948	6.13594	157.737	7.11603	2033.28	13.2492	130.04	6.37562	318.634	12.7967	29.0867	27.7201	1157.55	1432.87	297.159	1143
D9		121.799	9.04895	11.9613	7.15473	24.9737	5.82921	2248.97	11.4743	71.5695	7.0891	445.174	11.6738	13.0141	11.5082	449.631	1616.33	33.6134	1148
E9		168.461	22.8276	16.3426	6.9732	164.165	6.7949	1802	11.2657	60.6631	7.37528	284.735	15.3691	34.7537	34.6196	1061.31	2436.04	497.967	1032
F9		119.155	13.1904	14.2846	4.70361	18.9413	6.65594	1841.59	12.6338	61.6693	4.71983	242.56	11.5671	14.8783	12.6018	508.228	981.281	38.3245	1106
G9		177.835	16.9054	21.249	6.9286	196.29	5.11664	3878.85	12.1663	50.0017	7.50151	232.009	14.8998	23.6448	22.1265	1282.76	1007.64	342.371	1059
H9		349.238	9.72397	12.8978	4.9901	12.3243	6.0371	2547.98	8.60558	59.4771	6.07507	350.738	10.9909	11.5406	11.404	59.5106	2301.75	47.5648	1315
A10		636.475	40.0656	24.0366	10.6305	1085.15	5.26857	4533.23	11.0528	63.9497	15.5824	246.437	19.3578	44.6402	35.8556	7021.84	7688.26	2698.67	1321
B10		114.854	12.7874	22.8941	7.57573	19.2289	5.90509	1344.84	14.295	87.0171	6.32685	230.656	19.1317	19.9322	12.0112	239.432	1358.58	27.8764	1389
C10		136.517	19.4891	20.6865	7.18437	204.733	6.851	2629.86	9.11597	76.5209	5.21557	338.155	15.4611	26.6658	32.7188	1137.17	1328.52	281.711	1215
D10		169.543	10.6237	17.6371	6.49364	19.1897	5.12179	2589.68	9.97266	67.7393	7.88902	257.428	12.4747	18.6101	13.076	539.832	2795.42	28.2953	1325
E10		137.237	24.5742	17.2071	7.34656	183.838	12.8214	3181.84	8.28154	59.5888	14.799	276.221	13.6198	23.6396	21.0292	2340.3	2184.75	321.483	1068
F10		117.913	11.9727	16.8583	5.84427	20.658	5.3114	2846.96	10.4111	265.024	4.9008	450.026	14.4215	11.2611	16.922	984.433	1852.09	25.3747	1014
G10		177.314	22.5204	19.6345	7.43017	202.845	6.52256	1844.45	10.912	91.9976	10.5014	439.029	27.2239	20.6418	17.6997	877.044	2477.1	283.655	1273
H10		3.83574	4.44225	3.67186	3.41274	4.16197	4.16709	3.21634	5.38227	4.44084	3.04486	5.56236	4.00716	7.95791	3.64452	3.68185	7.49116	3.75707	1169
A11		1459.65	1212.65	2176.21	688.049	1364.76	1789.42	1870.9	893.372	980.961	2844.54	730.321	726.117	855.495	547.215	1043.41	824.902	819.977	1165
B11		1119.93	817.514	1679.48	624.381	1198.02	898.191	1776.03	865.042	603.732	1318.59	373.694	796.872	842.209	209.767	1492.77	979.399	638.509	1074
C11		1536.22	391.383	1186.02	579.863	746.205	549.546	735.735	422.615	219.934	574.844	245.56	306.897	284.205	53.4857	417.422	1759.61	359.881	1400
D11		748.114	182.197	290.985	2057.74	364.552	184.853	399.318	236.58	104.406	231.038	77.2486	76.277	76.9674	25.2641	187.773	432.721	121.913	1104
E11		317.919	50.4821	61.7887	947.839	121.505	54.7811	202.07	90.8987	42.505	101.647	56.9245	31.3364	32.3601	10.633	63.6017	185.92	46.531	1171
F11		1033.72	51.3587	64.5543	1287.75	229.458	121.06	179.125	189.376	73.3767	259.196	32.6157	52.7982	26.6431	7.87982	58.857	356.02	55.0955	1137
G11		129.321	19.0036	20.511	157.923	52.2923	21.7853	78.8452	28.0081	18.6062	31.6646	16.7169	13.3571	10.3592	5.46328	17.6557	54.6	19.2827	1304
H11		51.2794	9.96824	7.3095	37.3117	22.0592	10.6342	37.1041	12.4475	9.75884	14.246	7.011	6.57933	6.44107	4.70004	8.07495	19.2994	8.70836	1139
A12		1524.38	1120.93	2017.37	666.732	1502.75	1825.92	1333.53	1046.34	1010.8	689.299	968.822	602.254	1181.81	660.68	1234.6	1145.12	834.43	1222
B12		1329.25	786.247	1893.77	666.348	1396.27	1019.44	1484.33	823.746	405.651	1135.2	431.198	482.655	791.326	185.656	940.096	967.003	741.722	1064
C12		1088.73	462.847	861.873	663.824	671.821	532.826	891.166	407.542	250.346	707.587	315.419	244.462	296.694	49.1368	559.692	809.577	336.398	1159
D12		650.925	168.569	320.735	2148.42	258.459	308.202	493.158	224.721	124.632	235.947	137.926	101.432	92.5353	21.6467	109.882	495.768	399.214	1190
E12		310.896	49.3011	76.5298	1787.37	120.396	72.9467	427.255	83.3721	36.7427	91.8195	47.3224	22.8914	37.2634	8.89538	58.5549	210.679	46.5884	1208
F12		172.939	33.2087	44.4883	199.766	71.7572	39.3439	454.663	48.578	31.0117	53.6037	17.7581	19.8872	21.1823	8.88927	37.7813	117.278	24.2361	1153
G12		81.1998	17.7342	24.7374	121.264	45.3179	28.1093	98.5579	34.8631	23.7473	34.026	12.4618	13.3369	13.6296	6.32915	16.5603	40.6616	12.3704	1210
H12		50.0897	10.303	8.71061	43.8095	16.836	14.5205	43.4374	17.8827	13.1908	12.2474	6.74894	5.61029	7.09398	4.04989	6.79318	14.5506	11.6511	1005

## Sheet: normalized without ones that fa
Location	Sample	concentration	Hu IL-1b	Hu IL-2	Hu IL-4	Hu IL-6	Hu G-CSF	Hu GM-CSF	Hu IFN-g	Hu MCP-1(MCAF)	Hu TNF-a
A1	A100	100	750	37	26	34	26	54	27	876	420.5
A2	A100	100	884.5	28	26	31	22.5	52	26	837.5	375
B1	A30	30	919	60.5	39	257	37	77.5	46.5	7643	2654
B2	A30	30	1179	55	38	292	32	75	49	8921	2271
C1	A10	10	1350	77	48	1321	43	90	59.5	12608	4098
C2	A10	10	1451	72	52	1562	39	92	62	12603	3850.5
D1	A3	3	1474	79	48	1633	45	85	60.5	13349	4402
D2	A3	3	1734.5	79	49	2142.5	44	97.5	63	13667	4652
E3	Diclo max	1000	1627	24	21	55	18	47	22	995	96
E4	Diclo max	1000	1364	20	18	35	17.5	42	20.5	486	56.5
F3	diclo mid	500	1290	34	29	61	23	58.5	31	520.5	831
F4	diclo mid	500	1298.5	31	25	40	19	47	29	414.5	600
G3	diclo min	100	1749	86	57	3263.5	49	94	66	13764	5209
G4	diclo min	100	1632	67	55	2963.5	47	89	61	13728	4495
H3	pred max	300	1557	34	31	290.5	28	59	37	7154	260.5
H4	pred max	300	1965	34	31.5	253	35	56	38	5336	236
H9	first pred min second is blank	150	3469	26	23.5	32	21	47	28	397	428
C5	asp max	1000	2198	107	66	4222	52	103.5	77	14154	6806
C6	asp max	1000	2430	104.5	62	4096	55	100	75	14077	6224
D5	asp min	100	1955	96	61	3297.5	50	107	76.5	14864	5622.5
D6	asp min	100	2228	82	59	2819	44	93	68	14467	4594.5
E5	para max	6000	1867	58	41.5	157	33	76.5	51	3667	3720
E6	para max	6000	1711	51.5	38	94	35	69	47	2095.5	2544
F5	para min	600	1992.5	64	48	1270	42	76	58	13854	3457.5
F6	para min	600	2040	78	53	2264	41	90	61	13661	4715
G5	ibu mid	1500	1973	64	42	554	40	75.5	48.5	3948	3699
G6	ibu mid	1500	1662	61	40	581	39	73.5	50	2978.5	3592
H5	ibu min	300	2331	81	60	2019	47	88	66	14055.5	4853
H6	ibu min	300	1873	77.5	47	2261	42	86.5	61.5	13215	4933.5
A7	dex max	10	1193	31	27.5	52	28	45	29	1800	170
A8	dex max	10	1029	32	23.5	68.5	23	53	29	1402.5	149.5
B7	dex mid	0.1	1076	34	25	81	27	48	33	1711.5	187
B8	dex mid	0.1	879	29	27	64	25.5	50.5	27	1393	155
C7	dex min	1e-05	1583	73.5	50	1124	41	89.5	57.5	14173.5	3977.5
C8	dex min	1e-05	1388	61	43.5	1322	36	76	58	14052.5	3853
D9	DMSO -LPS		1377	28	23	85	26	42	30	4769	248.5
D10	DMSO -LPS		1215	31	26	66	26	44.5	24	4832.5	268
G9	no LPS		1925	72	53	2256.5	42	95	63.5	13106	4427
G10	no LPS		2060	77	50	2268	45	83	58	13829.5	4306
H10	BLANK		8.5	7	8	5	4.5	26	6	8	6
E9	DMSO +LPS		1783	71	45	1909	35.5	79	57	13213.5	3986
E10	DMSO +LPS		1543	81	54	2261	41	84.5	62	14508	5083
F9	LPS		1393.5	31.5	29	85	25	48	29.5	4078.5	346.5
F10	LPS		1443	31	25	128	22	49.5	32	5608	270
DMSO
	min		1296	29.5	24.5	75.5	26	43.25	27	4800.75	258.25
	max		1663	76	49.5	2085	38.25	81.75	59.5	13860.8	4534.5
	diff		367	46.5	25	2009.5	12.25	38.5	32.5	9060	4276.25
no dmso
	min		1418.25	31.25	27	106.5	23.5	48.75	30.75	4843.25	308.25
	max		1992.5	74.5	51.5	2262.25	43.5	89	60.75	13467.8	4366.5
	diff		574.25	43.25	24.5	2155.75	20	40.25	30	8624.5	4058.25
		Normalized
A1	A100	100	-148.774	16.129	6	-2.06519	0	27.9221	0	-43.3195	3.79421
A2	A100	100	-112.125	-3.22581	6	-2.21448	-28.5714	22.7273	-3.07692	-43.7445	2.7302
B1	A30	30	-102.725	66.6667	58	9.0321	89.7959	88.961	60	31.3714	56.0246
B2	A30	30	-31.8801	54.8387	54	10.7738	48.9796	82.4675	67.6923	45.4774	47.0681
C1	A10	10	14.7139	102.151	94	61.9806	138.776	121.429	100	86.1727	89.7925
C2	A10	10	42.2343	91.3978	110	73.9736	106.122	126.623	107.692	86.1175	84.0047
D1	A3	3	48.5014	106.452	94	77.5068	155.102	108.442	103.077	94.3515	96.9015
D2	A3	3	119.482	106.452	98	102.861	146.939	140.909	110.769	97.8615	102.748
E1	D100	100	#REF!	#REF!	#REF!	#REF!	#REF!	#REF!	#REF!	#REF!	#REF!
E2	D100	100	#REF!	#REF!	#REF!	#REF!	#REF!	#REF!	#REF!	#REF!	#REF!
F1	D30	30	#REF!	#REF!	#REF!	#REF!	#REF!	#REF!	#REF!	#REF!	#REF!
F2	D30	30	#REF!	#REF!	#REF!	#REF!	#REF!	#REF!	#REF!	#REF!	#REF!
G1	D10	10	#REF!	#REF!	#REF!	#REF!	#REF!	#REF!	#REF!	#REF!	#REF!
G2	D10	10	#REF!	#REF!	#REF!	#REF!	#REF!	#REF!	#REF!	#REF!	#REF!
H1	D3	3	#REF!	#REF!	#REF!	#REF!	#REF!	#REF!	#REF!	#REF!	#REF!
H2	D3	3	#REF!	#REF!	#REF!	#REF!	#REF!	#REF!	#REF!	#REF!	#REF!
A3	H100	100	#REF!	#REF!	#REF!	#REF!	#REF!	#REF!	#REF!	#REF!	#REF!
A4	H100	100	#REF!	#REF!	#REF!	#REF!	#REF!	#REF!	#REF!	#REF!	#REF!
B3	H30	30	#REF!	#REF!	#REF!	#REF!	#REF!	#REF!	#REF!	#REF!	#REF!
B4	H30	30	#REF!	#REF!	#REF!	#REF!	#REF!	#REF!	#REF!	#REF!	#REF!
C3	H10	10	#REF!	#REF!	#REF!	#REF!	#REF!	#REF!	#REF!	#REF!	#REF!
C4	H10	10	#REF!	#REF!	#REF!	#REF!	#REF!	#REF!	#REF!	#REF!	#REF!
D3	H3	3	#REF!	#REF!	#REF!	#REF!	#REF!	#REF!	#REF!	#REF!	#REF!
D4	H3	3	#REF!	#REF!	#REF!	#REF!	#REF!	#REF!	#REF!	#REF!	#REF!
E3	Diclo max	1000	36.3518	-16.763	-24.4898	-2.38896	-27.5	-4.34783	-29.1667	-44.62	-5.23009
E4	Diclo max	1000	-9.4471	-26.0116	-36.7347	-3.31671	-30	-16.7702	-34.1667	-50.5218	-6.20341
F3	diclo mid	500	-22.3335	6.35838	8.16327	-2.11063	-2.5	24.2236	0.833333	-50.1217	12.8812
F4	diclo mid	500	-20.8533	-0.578035	-8.16327	-3.08477	-22.5	-4.34783	-5.83333	-51.3508	7.18906
G3	diclo min	100	57.5969	126.59	122.449	146.446	127.5	112.422	117.5	103.435	120.76
G4	diclo min	100	37.2225	82.659	114.286	132.529	117.5	100	100.833	103.018	103.166
H3	pred max	300	71.1172	9.67742	26	10.6992	16.3265	40.9091	30.7692	25.9741	0.0526162
H4	pred max	300	182.289	9.67742	28	8.83304	73.4694	33.1169	33.8462	5.90784	-0.520316
H9	first pred min second is blank	150	592.098	-7.52688	-4	-2.16472	-40.8163	9.74026	3.07692	-48.6065	3.9696
1	1	1	1	1	1	1	1	1	1	1	1
A5	flav max	500	#REF!	#REF!	#REF!	#REF!	#REF!	#REF!	#REF!	#REF!	#REF!
A6	flav max	500	#REF!	#REF!	#REF!	#REF!	#REF!	#REF!	#REF!	#REF!	#REF!
B5	flav min	100	#REF!	#REF!	#REF!	#REF!	#REF!	#REF!	#REF!	#REF!	#REF!
B6	flav min	100	#REF!	#REF!	#REF!	#REF!	#REF!	#REF!	#REF!	#REF!	#REF!
C5	asp max	1000	135.786	175.145	159.184	190.908	142.5	136.025	154.167	107.957	160.112
C6	asp max	1000	176.186	169.364	142.857	185.063	157.5	127.329	147.5	107.064	145.771
D5	asp min	100	93.4697	149.711	138.776	148.023	132.5	144.72	152.5	116.189	130.949
D6	asp min	100	141.01	117.341	130.612	125.826	102.5	109.938	124.167	111.586	105.618
E5	para max	6000	78.1454	61.8497	59.1837	2.34257	47.5	68.9441	67.5	-13.6385	84.0695
E6	para max	6000	50.9795	46.8208	44.898	-0.579845	57.5	50.3106	54.1667	-31.8598	55.0915
F5	para min	600	100	75.7225	85.7143	53.9719	92.5	67.7019	90.8333	104.479	77.6012
F6	para min	600	108.272	108.092	106.122	100.081	87.5	102.484	100.833	102.241	108.587
G5	ibu mid	1500	96.6043	75.7225	61.2245	20.7584	82.5	66.4596	59.1667	-10.3803	83.552
G6	ibu mid	1500	42.4467	68.7861	53.0612	22.0109	77.5	61.4907	64.1667	-21.6215	80.9154
H5	ibu min	300	158.946	115.029	134.694	88.7162	117.5	97.5155	117.5	106.815	111.988
H6	ibu min	300	79.1902	106.936	81.6327	99.942	92.5	93.7888	102.5	97.0694	113.972
A7	dex max	10	-28.0654	3.22581	12	-1.16945	16.3265	4.54545	6.15385	-33.1209	-2.06372
A8	dex max	10	-72.752	5.37634	-4	-0.348345	-24.4898	25.3247	6.15385	-37.5083	-2.54312
B7	dex mid	0.1	-59.9455	9.67742	2	0.2737	8.16327	12.3377	18.4615	-34.0977	-1.66618
B8	dex mid	0.1	-113.624	-1.07527	10	-0.572282	-4.08163	18.8312	0	-37.6131	-2.4145
C7	dex min	1e-05	78.2016	94.6237	102	52.1772	122.449	120.13	93.8462	103.452	86.9746
C8	dex min	1e-05	25.0681	67.7419	76	62.0304	81.6327	85.0649	95.3846	102.116	84.0631
D7	jsh max	100	#REF!	#REF!	#REF!	#REF!	#REF!	#REF!	#REF!	#REF!	#REF!
D8	jsh max	100	#REF!	#REF!	#REF!	#REF!	#REF!	#REF!	#REF!	#REF!	#REF!
E7	jsh mid	25	#REF!	#REF!	#REF!	#REF!	#REF!	#REF!	#REF!	#REF!	#REF!
E8	jsh mid	25	#REF!	#REF!	#REF!	#REF!	#REF!	#REF!	#REF!	#REF!	#REF!
F7	jsh min	2.5	#REF!	#REF!	#REF!	#REF!	#REF!	#REF!	#REF!	#REF!	#REF!
F8	jsh min	2.5	#REF!	#REF!	#REF!	#REF!	#REF!	#REF!	#REF!	#REF!	#REF!
G7	phen max	100	#REF!	#REF!	#REF!	#REF!	#REF!	#REF!	#REF!	#REF!	#REF!
G8	phen max	100	#REF!	#REF!	#REF!	#REF!	#REF!	#REF!	#REF!	#REF!	#REF!
H7	phen min	5	#REF!	#REF!	#REF!	#REF!	#REF!	#REF!	#REF!	#REF!	#REF!
H8	phen min	5	#REF!	#REF!	#REF!	#REF!	#REF!	#REF!	#REF!	#REF!	#REF!
A9	6e 30	30	#REF!	#REF!	#REF!	#REF!	#REF!	#REF!	#REF!	#REF!	#REF!
A10	6e 30	30	#REF!	#REF!	#REF!	#REF!	#REF!	#REF!	#REF!	#REF!	#REF!
B9	S2 60	60	#REF!	#REF!	#REF!	#REF!	#REF!	#REF!	#REF!	#REF!	#REF!
B10	S2 60	60	#REF!	#REF!	#REF!	#REF!	#REF!	#REF!	#REF!	#REF!	#REF!
C9	5e 30	30	#REF!	#REF!	#REF!	#REF!	#REF!	#REF!	#REF!	#REF!	#REF!
C10	5e 30	30	#REF!	#REF!	#REF!	#REF!	#REF!	#REF!	#REF!	#REF!	#REF!
D9	DMSO -LPS		22.0708	-3.22581	-6	0.472754	0	-3.24675	9.23077	-0.350442	-0.228004
D10	DMSO -LPS		-22.0708	3.22581	6	-0.472754	0	3.24675	-9.23077	0.350442	0.228004
G9	LPS		88.2455	94.2197	106.122	99.7333	92.5	114.907	109.167	95.8056	101.491
G10	LPS		111.754	105.78	93.8776	100.267	107.5	85.0932	90.8333	104.194	98.5092
H10	BLANK		-350.817	-48.3871	-66	-3.50834	-175.51	-44.8052	-64.6154	-52.9001	-5.89886
E9	DMSO +LPS		132.698	89.2473	82	91.2416	77.551	92.8571	92.3077	92.856	87.1733
E10	DMSO +LPS		67.3025	110.753	118	108.758	122.449	107.143	107.692	107.144	112.827
F9	no LPS		-4.30997	0.578035	8.16327	-0.997333	7.5	-1.86335	-4.16667	-8.86718	0.942524
F10	no LPS		4.30997	-0.578035	-8.16327	0.997333	-7.5	1.86335	4.16667	8.86718	-0.942524
Location	Sample	concentration	Hu IL-1b	Hu IL-2	Hu IL-4	Hu IL-6	Hu G-CSF	Hu GM-CSF	Hu IFN-g	Hu MCP-1(MCAF)	Hu TNF-a

## Sheet: average of the replicates
Location	Sample	concentration	Hu IL-1b	Hu IL-2	Hu IL-4	Hu IL-6	Hu IL-8	Hu G-CSF	Hu GM-CSF	Hu IFN-g	Hu MCP-1(MCAF)	Hu MIP-1b	Hu TNF-a
A1	A100	100	817.25	32.5	26	32.5	#REF!	24.25	53	26.5	856.75	#REF!	397.75
B1	A30	30	1049	57.75	38.5	274.5	#REF!	34.5	76.25	47.75	8282	#REF!	2462.5
C1	A10	10	1400.5	74.5	50	1441.5	#REF!	41	91	60.75	12605.5	#REF!	3974.25
D1	A3	3	1604.25	79	48.5	1887.75	#REF!	44.5	91.25	61.75	13508	#REF!	4527
E3	Diclofenac 1000	1000	1495.5	22	19.5	45	#REF!	17.75	44.5	21.25	740.5	#REF!	76.25
F3	Diclofenac 500	500	1294.25	32.5	27	50.5	#REF!	21	52.75	30	467.5	#REF!	715.5
G3	Diclofenac 100	100	1690.5	76.5	56	3113.5	#REF!	48	91.5	63.5	13746	#REF!	4852
H3	Prednisone 300	300	1761	34	31.25	271.75	#REF!	31.5	57.5	37.5	6245	#REF!	248.25
H9	Prednisone 150	150	3469	26	23.5	32	#REF!	21	47	28	397	#REF!	428
C5	Aspirin 1000	1000	2314	105.75	64	4159	#REF!	53.5	101.75	76	14115.5	#REF!	6515
D5	Aspirin 100	100	2091.5	89	60	3058.25	#REF!	47	100	72.25	14665.5	#REF!	5108.5
E5	Paracetamol 6000	6000	1789	54.75	39.75	125.5	#REF!	34	72.75	49	2881.25	#REF!	3132
F5	Paracetamol 600	600	2016.25	71	50.5	1767	#REF!	41.5	83	59.5	13757.5	#REF!	4086.25
G5	Ibuprofen 1500	1500	1817.5	62.5	41	567.5	#REF!	39.5	74.5	49.25	3463.25	#REF!	3645.5
H5	Ibuprofen 300	300	2102	79.25	53.5	2140	#REF!	44.5	87.25	63.75	13635.2	#REF!	4893.25
A7	Dexamethasome 10	10	1111	31.5	25.5	60.25	#REF!	25.5	49	29	1601.25	#REF!	159.75
B7	Dexamethasome 0.1	0.1	977.5	31.5	26	72.5	#REF!	26.25	49.25	30	1552.25	#REF!	171
C7	Dexamethasome 0.00001	1e-05	1485.5	67.25	46.75	1223	#REF!	38.5	82.75	57.75	14113	#REF!	3915.25
D9	DMSO -LPS		1296	29.5	24.5	75.5	#REF!	26	43.25	27	4800.75	#REF!	258.25
G9	no LPS		1992.5	74.5	51.5	2262.25	#REF!	43.5	89	60.75	13467.8	#REF!	4366.5
H10	BLANK		8.5	7	8	5	#REF!	4.5	26	6	8	#REF!	6
E9	DMSO +LPS		1663	76	49.5	2085	#REF!	38.25	81.75	59.5	13860.8	#REF!	4534.5
F9	LPS		1418.25	31.25	27	106.5	#REF!	23.5	48.75	30.75	4843.25	#REF!	308.25
Location	Sample	concentration	Hu IL-1b	Hu IL-2	Hu IL-4	Hu IL-6	Hu IL-8	Hu G-CSF	Hu GM-CSF	Hu IFN-g	Hu MCP-1(MCAF)	Hu MIP-1b	Hu TNF-a	Standard deviation
A1	A100	100	67.25	4.5	0	1.5	#REF!	1.75	1	0.5	19.25	#REF!	22.75
B1	A30	30	130	2.75	0.5	17.5	#REF!	2.5	1.25	1.25	639	#REF!	191.5
C1	A10	10	50.5	2.5	2	120.5	#REF!	2	1	1.25	2.5	#REF!	123.75
D1	A3	3	130.25	0	0.5	254.75	#REF!	0.5	6.25	1.25	159	#REF!	125
E1	D100	100	#REF!	#REF!	#REF!	#REF!	#REF!	#REF!	#REF!	#REF!	#REF!	#REF!	#REF!
F1	D30	30	#REF!	#REF!	#REF!	#REF!	#REF!	#REF!	#REF!	#REF!	#REF!	#REF!	#REF!
G1	D10	10	#REF!	#REF!	#REF!	#REF!	#REF!	#REF!	#REF!	#REF!	#REF!	#REF!	#REF!
H1	D3	3	#REF!	#REF!	#REF!	#REF!	#REF!	#REF!	#REF!	#REF!	#REF!	#REF!	#REF!
A3	H100	100	#REF!	#REF!	#REF!	#REF!	#REF!	#REF!	#REF!	#REF!	#REF!	#REF!	#REF!
B3	H30	30	#REF!	#REF!	#REF!	#REF!	#REF!	#REF!	#REF!	#REF!	#REF!	#REF!	#REF!
C3	H10	10	#REF!	#REF!	#REF!	#REF!	#REF!	#REF!	#REF!	#REF!	#REF!	#REF!	#REF!
D3	H3	3	#REF!	#REF!	#REF!	#REF!	#REF!	#REF!	#REF!	#REF!	#REF!	#REF!	#REF!
E3	Diclo max	1000	131.5	2	1.5	10	#REF!	0.25	2.5	0.75	254.5	#REF!	19.75
F3	diclo mid	500	4.25	1.5	2	10.5	#REF!	2	5.75	1	53	#REF!	115.5
G3	diclo min	100	58.5	9.5	1	150	#REF!	1	2.5	2.5	18	#REF!	357
H3	pred max	300	204	0	0.25	18.75	#REF!	3.5	1.5	0.5	909	#REF!	12.25
H9	first pred min second is blank	150	0	0	0	0	0	0	0	0	0	0	0
A5	flav max	500	#REF!	#REF!	#REF!	#REF!	#REF!	#REF!	#REF!	#REF!	#REF!	#REF!	#REF!
B5	flav min	100	#REF!	#REF!	#REF!	#REF!	#REF!	#REF!	#REF!	#REF!	#REF!	#REF!	#REF!
C5	asp max	1000	116	1.25	2	63	#REF!	1.5	1.75	1	38.5	#REF!	291
D5	asp min	100	136.5	7	1	239.25	#REF!	3	7	4.25	198.5	#REF!	514
E5	para max	6000	78	3.25	1.75	31.5	#REF!	1	3.75	2	785.75	#REF!	588
F5	para min	600	23.75	7	2.5	497	#REF!	0.5	7	1.5	96.5	#REF!	628.75
G5	ibu mid	1500	155.5	1.5	1	13.5	#REF!	0.5	1	0.75	484.75	#REF!	53.5
H5	ibu min	300	229	1.75	6.5	121	#REF!	2.5	0.75	2.25	420.25	#REF!	40.25
A7	dex max	10	82	0.5	2	8.25	#REF!	2.5	4	0	198.75	#REF!	10.25
B7	dex mid	0.1	98.5	2.5	1	8.5	#REF!	0.75	1.25	3	159.25	#REF!	16
C7	dex min	1e-05	97.5	6.25	3.25	99	#REF!	2.5	6.75	0.25	60.5	#REF!	62.25
D7	jsh max	100	#REF!	#REF!	#REF!	#REF!	#REF!	#REF!	#REF!	#REF!	#REF!	#REF!	#REF!
E7	jsh mid	25	#REF!	#REF!	#REF!	#REF!	#REF!	#REF!	#REF!	#REF!	#REF!	#REF!	#REF!
F7	jsh min	2.5	#REF!	#REF!	#REF!	#REF!	#REF!	#REF!	#REF!	#REF!	#REF!	#REF!	#REF!
G7	phen max	100	#REF!	#REF!	#REF!	#REF!	#REF!	#REF!	#REF!	#REF!	#REF!	#REF!	#REF!
H7	phen min	5	#REF!	#REF!	#REF!	#REF!	#REF!	#REF!	#REF!	#REF!	#REF!	#REF!	#REF!
A9	6e 30	30	#REF!	#REF!	#REF!	#REF!	#REF!	#REF!	#REF!	#REF!	#REF!	#REF!	#REF!
B9	S2 60	60	#REF!	#REF!	#REF!	#REF!	#REF!	#REF!	#REF!	#REF!	#REF!	#REF!	#REF!
C9	5e 30	30	#REF!	#REF!	#REF!	#REF!	#REF!	#REF!	#REF!	#REF!	#REF!	#REF!	#REF!
D9	DMSO -LPS		81	1.5	1.5	9.5	#REF!	0	1.25	3	31.75	#REF!	9.75
G9	no LPS		67.5	2.5	1.5	5.75	#REF!	1.5	6	2.75	361.75	#REF!	60.5
H10	BLANK		0	0	0	0	0	0	0	0	0	0	0
E9	DMSO +LPS		120	5	4.5	176	#REF!	2.75	2.75	2.5	647.25	#REF!	548.5
F9	LPS		24.75	0.25	2	21.5	#REF!	1.5	0.75	1.25	764.75	#REF!	38.25
% RSD

## Sheet: average of the replicates n (2
Normalized?
Location	Sample	concentration	Hu IL-1b	Hu IL-2	Hu IL-4	Hu IL-6	Hu IL-8	Hu G-CSF	Hu GM-CSF	Hu IFN-g	Hu MCP-1(MCAF)	Hu MIP-1b	Hu TNF-a
A1	A100	100	-130.45	6.45161	6	-2.13984	153.603	-14.2857	25.3247	-1.53846	-43.532	324.359	3.2622
B1	A30	30	-67.3025	60.7527	56	9.90296	178.677	69.3878	85.7143	63.8462	38.4244	-2442.31	51.5463
C1	A10	10	28.4741	96.7742	102	67.9771	160.118	122.449	124.026	103.846	86.1451	274.359	86.8986
D1	A3	3	83.9918	106.452	96	90.1841	347.878	151.02	124.675	106.923	96.1065	-1115.38	99.8246
E3	Diclofenac 1000	1000	54.3597	-16.129	-20	-1.51779	-416.387	-67.3469	3.24675	-17.6923	-44.8151	16735.9	-4.25607
F3	Diclofenac 500	500	-0.476839	6.45161	10	-1.24409	-171.372	-40.8163	24.6753	9.23077	-47.8284	3129.49	10.6928
G3	Diclofenac 100	100	107.493	101.075	126	151.182	176.111	179.592	125.325	112.308	98.7334	229.487	107.425
H3	Prednisone 300	300	126.703	9.67742	27	9.76611	42.4482	44.898	37.013	32.3077	15.9409	2635.9	-0.23385
H9	Prednisone 150	150	296.549	-3.26344	-1.5	-0.582359	-93.4783	-19.9082	5.37013	2.03846	-23.8033	2995.37	2.4848
C5	Aspirin 1000	1000	277.384	163.978	158	203.21	133.268	224.49	151.948	150.769	102.812	1251.28	146.314
D5	Aspirin 100	100	216.757	127.957	142	148.432	281.244	171.429	147.403	139.231	108.882	53.8462	113.423
E5	Paracetamol 6000	6000	134.332	54.3011	61	2.48818	80.3554	65.3061	76.6234	67.6923	-21.1865	589.744	67.2026
F5	Paracetamol 600	600	196.253	89.2473	104	84.1752	220.731	126.531	103.247	100	98.8604	2238.46	89.5177
G5	Ibuprofen 1500	1500	142.098	70.9677	66	24.4837	108.391	110.204	81.1688	68.4615	-14.7627	4210.26	79.2108
H5	Ibuprofen 300	300	219.619	106.989	116	102.737	67.3248	151.02	114.286	113.077	97.511	2748.72	108.389
A7	Dexamethasome 10	10	-50.4087	4.30108	4	-0.758895	-88.9437	-4.08163	14.9351	6.15385	-35.3146	-158.974	-2.30342
B7	Dexamethasome 0.1	0.1	-86.7847	4.30108	6	-0.149291	-65.9427	2.04082	15.5844	9.23077	-35.8554	2548.72	-2.04034
C7	Dexamethasome 0.00001	1e-05	51.6349	81.1828	89	57.1038	-21.9151	102.041	102.597	94.6154	102.784	1819.23	85.5189
D9	DMSO -LPS		0	0	0	0	0	0	0	0	0	0	0
G9	noDMSO +LPS		189.782	96.7742	108	108.821	115.992	142.857	118.831	103.846	95.6623	5824.36	96.0713
H10	BLANK		-350.817	-48.3871	-66	-3.50834	-4206.91	-175.51	-44.8052	-64.6154	-52.9001	86053.8	-5.89886
E9	DMSO +LPS		100	100	100	100	100	100	100	100	100	100	100
F9	noDMSO -LPS		33.3106	3.76344	10	1.54267	-74.7285	-20.4082	14.2857	11.5385	0.469095	4094.87	1.16925
Normalized sd
Location	Sample	concentration	Hu IL-1b	Hu IL-2	Hu IL-4	Hu IL-6	Hu IL-8	Hu G-CSF	Hu GM-CSF	Hu IFN-g	Hu MCP-1(MCAF)	Hu MIP-1b	Hu TNF-a
A1	A100	100	8.22882	13.8462	0	4.61538	1.49335	7.21649	1.88679	1.88679	2.24686	0.595976	5.71967
B1	A30	30	12.3928	4.7619	1.2987	6.37523	0.224972	7.24638	1.63934	2.6178	7.71553	0.88703	7.77665
C1	A10	10	3.60586	3.3557	4	8.35935	0.831413	4.87805	1.0989	2.05761	0.0198326	0.501582	3.1138
D1	A3	3	8.11906	0	1.03093	13.4949	2.48679	1.1236	6.84932	2.02429	1.17708	0.235045	2.76121
E1	D100	100	1.92593	3.0303	3.27869	11.6279	1.08127	0	1.26582	2.94118	3.06061	2.64671	19.9469
F1	D30	30	0.451322	0.775194	8.51064	0.30581	0.877154	1.26582	1.21951	1.96078	9.35955	1.45976	2.50726
G1	D10	10	3.04729	2.64151	0	22.9027	0.624972	5.55556	4.55927	0	3.99893	1.21524	5.13822
H1	D3	3	14.2386	35.6522	19.6429	9.1954	0.205156	7.69231	15.5556	8.25688	0.461725	1.07256	11.3112
A3	H100	100	1.71255	3.44828	8	27.3543	0.97007	2.08333	0.917431	10.5691	25.2823	1.31535	19.242
B3	H30	30	3.09198	4.2654	8.87574	14.9701	1.06467	2.94118	5.6338	9.30233	19.7496	0.81099	9.179
C3	H10	10	4.6729	2.7451	2.5	31.6143	0.481078	6.12245	1.70648	2.04082	12.8598	1.56734	8.72864
D3	H3	3	1.40281	7.8125	4.54545	16.7212	1.98778	1.98675	1.51057	5.45455	0.452471	1.37531	0.374654
E3	Diclofenac 1000	1000	8.79305	9.09091	7.69231	22.2222	4.48181	1.40845	5.61798	3.52941	34.3687	5.84324	25.9016
F3	Diclofenac 500	500	0.328376	4.61538	7.40741	20.7921	3.06083	9.52381	10.9005	3.33333	11.3369	1.03303	16.1426
G3	Diclofenac 100	100	3.46051	12.4183	1.78571	4.81773	0.10805	2.08333	2.73224	3.93701	0.130947	1.08769	7.35779
H3	Prednisone 300	300	11.5843	0	0.8	6.89972	2.02925	11.1111	2.6087	1.33333	14.5556	3.54588	4.93454
H9	Prednisone 150	150	0	0	0	0	0	0	0	0	0	0	0
A5	Flavanoid fraction 500	500	2.77228	0	5.05051	4.8951	0.126912	1.03093	2.85714	2.91262	8.95921	0.836414	6.14251
B5	Flav 100	100	17.8795	7.22433	6.97674	5.54341	2.98486	7.21649	1.91083	8.47458	1.28626	1.13621	4.4918
C5	Aspirin 1000	1000	5.01296	1.18203	3.125	1.51479	3.42351	2.80374	1.7199	1.31579	0.27275	0.335216	4.46662
D5	Aspirin 100	100	6.52642	7.86517	1.66667	7.8231	0.780408	6.38298	7	5.88235	1.35352	1.10185	10.0617
E5	Paracetamol 6000	6000	4.35998	5.93607	4.40252	25.0996	3.33686	2.94118	5.15464	4.08163	27.2711	1.51928	18.7739
F5	Paracetamol 600	600	1.17793	9.85915	4.9505	28.1268	0.606115	1.20482	8.43373	2.52101	0.701436	0.592765	15.387
G5	Ibuprofen 1500	1500	8.55571	2.4	2.43902	2.37885	1.27578	1.26582	1.34228	1.52284	13.997	1.6177	1.46756
H5	Ibuprofen 300	300	10.8944	2.2082	12.1495	5.65421	0.161581	5.61798	0.859599	3.52941	3.08209	1.11285	0.822562
A7	Dexamethasome 10	10	7.38074	1.5873	7.84314	13.6929	0.591773	9.80392	8.16327	0	12.4122	0.953569	6.41628
B7	Dexamethasome 0.1	0.1	10.0767	7.93651	3.84615	11.7241	2.211	2.85714	2.53807	10	10.2593	1.38314	9.35673
C7	Dexamethasome 0.00001	1e-05	6.56345	9.29368	6.95187	8.09485	2.54609	6.49351	8.1571	0.4329	0.428683	0.630862	1.58994
D7	JSH-23 100	100	15.1166	0	1.81818	7.14286	1.10151	7.14286	2.04082	4	18.6335	0.615727	9.62963
E7	JSH-23 25	25	7.11009	20	12.1212	59.6351	0.018648	6.25	7.31707	14.4654	23.2201	1.50854	64.5033
F7	JSH-23 2.5	2.5	2.60374	4.91803	6.47482	8.54839	0.927493	3.125	6.89655	8.43373	1.76075	5.50619	19.9727
G7	CAPE 100	100	5.35287	8.33333	8.43373	26.0274	3.08425	7.31707	9.28962	10.2041	63.5977	9.94497	31.2661
H7	CAPE 5	5	8.27184	7.02703	2.47934	41.4864	1.08146	0	3.67347	12.5749	19.378	0.0651582	39.5878
A9	6e 30 (sulfonate)	30	10.8204	10.0671	13.2653	3.99146	9.59125	10	13.253	15.6398	2.74627	2.05779	1.72037
B9	S2 60 (sulfonate)	60	4.69108	3.22581	3.57143	3.7037	1.78954	3.44828	0	0.8	9.83929	0.58078	12.3153
C9	5e 30 (sulfonate)	30	1.60266	3.8961	5.37634	3.64195	1.33755	1.93548	3.2967	2.4	1.56792	0.0598713	4.46845
D9	DMSO -LPS		6.25	5.08475	6.12245	12.5828	0	0	2.89017	11.1111	0.661355	0.00892831	3.77541
G9	no LPS		3.3877	3.3557	2.91262	0.254172	0.791966	3.44828	6.74157	4.52675	2.68605	0.904898	1.38555
H10	BLANK		0	0	0	0	0	0	0	0	0	0	0
E9	DMSO +LPS		7.21587	6.57895	9.09091	8.44125	1.39967	7.18954	3.36391	4.20168	4.66966	1.16203	12.0962
F9	LPS		1.74511	0.8	7.40741	20.1878	0.852374	6.38298	1.53846	4.06504	15.79	0.624922	12.4088

## Sheet: NSAID For G-CSF
Location	Sample	concentration	Hu IL-1b	Hu IL-2	Hu IL-4	Hu IL-6	Hu IL-8	Hu G-CSF	Hu GM-CSF	Hu IFN-g	Hu MCP-1(MCAF)	Hu MIP-1b	Hu TNF-a
G9	LPS		100	100	100	100	#REF!	100	100	100	100	#REF!	100
E9	DMSO +LPS		100	100	100	100	#REF!	100	100	100	100	#REF!	100
A1	A100	100	-130.45	6.45161	6	-2.13984	#REF!	-14.2857	25.3247	-1.53846	-43.532	#REF!	3.2622
B1	A30	30	-67.3025	60.7527	56	9.90296	#REF!	69.3878	85.7143	63.8462	38.4244	#REF!	51.5463
C1	A10	10	28.4741	96.7742	102	67.9771	#REF!	122.449	124.026	103.846	86.1451	#REF!	86.8986
F3	Diclofenac 500	500	-21.5934	2.89017	0	-2.5977	#REF!	-12.5	9.93789	-2.5	-50.7363	#REF!	10.0351
G3	Diclofenac 100	100	47.4097	104.624	118.367	139.487	#REF!	122.5	106.211	109.167	103.226	#REF!	111.963
D5	Aspirin 100	100	117.24	133.526	134.694	136.925	#REF!	117.5	127.329	138.333	113.888	#REF!	118.284
E5	Paracetamol 6000	6000	64.5625	54.3353	52.0408	0.881364	#REF!	52.5	59.6273	60.8333	-22.7491	#REF!	69.5805
F5	Paracetamol 600	600	104.136	91.9075	95.9184	77.0266	#REF!	90	85.0932	95.8333	103.36	#REF!	93.0943
G5	Ibuprofen 1500	1500	69.5255	72.2543	57.1429	21.3847	#REF!	80	63.9752	61.6667	-16.0009	#REF!	82.2337
H5	Ibuprofen 300	300	119.068	110.983	108.163	94.3291	#REF!	105	95.6522	110	101.942	#REF!	112.98
H3	Prednisone 300	300	126.703	9.67742	27	9.76611	#REF!	44.898	37.013	32.3077	15.9409	#REF!	-0.23385
A7	Dexamethasome 10	10	-50.4087	4.30108	4	-0.758895	#REF!	-4.08163	14.9351	6.15385	-35.3146	#REF!	-2.30342
B7	Dexamethasome 0.1	0.1	-86.7847	4.30108	6	-0.149291	#REF!	2.04082	15.5844	9.23077	-35.8554	#REF!	-2.04034
C7	Dexamethasome 0.00001	1e-05	51.6349	81.1828	89	57.1038	#REF!	102.041	102.597	94.6154	102.784	#REF!	85.5189
F9	no lps		0	0	0	0	#REF!	0	0	0	0	#REF!	0
D9	DMSO -LPS		0	0	0	0	#REF!	0	0	0	0	#REF!	0
C5	Aspirin 1000	1000	155.986	172.254	151.02	187.986	#REF!	150	131.677	150.833	107.511	#REF!	152.942
	Diclofenac 1000	1000	13.4523	-21.3873	-30.6122	-2.85284	#REF!	-28.75	-10.559	-31.6667	-47.5709	#REF!	-5.71675
Normalized sd
Location	Sample	concentration	Hu IL-1b	Hu IL-2	Hu IL-4	Hu IL-6	Hu IL-8	Hu G-CSF	Hu GM-CSF	Hu IFN-g	Hu MCP-1(MCAF)	Hu MIP-1b	Hu TNF-a
D9	DMSO -LPS		6.25	5.08475	6.12245	12.5828	#REF!	0	2.89017	11.1111	0.661355	#REF!	3.77541
G9	no LPS		3.3877	3.3557	2.91262	0.254172	#REF!	3.44828	6.74157	4.52675	2.68605	#REF!	1.38555
A1	A100	100	8.22882	13.8462	0	4.61538	#REF!	7.21649	1.88679	1.88679	2.24686	#REF!	5.71967
B1	A30	30	12.3928	4.7619	1.2987	6.37523	#REF!	7.24638	1.63934	2.6178	7.71553	#REF!	7.77665
C1	A10	10	3.60586	3.3557	4	8.35935	#REF!	4.87805	1.0989	2.05761	0.0198326	#REF!	3.1138
F3	Diclofenac 500	500	0.328376	4.61538	7.40741	20.7921	#REF!	9.52381	10.9005	3.33333	11.3369	#REF!	16.1426
G3	Diclofenac 100	100	3.46051	12.4183	1.78571	4.81773	#REF!	2.08333	2.73224	3.93701	0.130947	#REF!	7.35779
D5	Aspirin 100	100	6.52642	7.86517	1.66667	7.8231	#REF!	6.38298	7	5.88235	1.35352	#REF!	10.0617
E5	Paracetamol 6000	6000	4.35998	5.93607	4.40252	25.0996	#REF!	2.94118	5.15464	4.08163	27.2711	#REF!	18.7739
F5	Paracetamol 600	600	1.17793	9.85915	4.9505	28.1268	#REF!	1.20482	8.43373	2.52101	0.701436	#REF!	15.387
G5	Ibuprofen 1500	1500	8.55571	2.4	2.43902	2.37885	#REF!	1.26582	1.34228	1.52284	13.997	#REF!	1.46756
H5	Ibuprofen 300	300	10.8944	2.2082	12.1495	5.65421	#REF!	5.61798	0.859599	3.52941	3.08209	#REF!	0.822562
H3	Prednisone 300	300	11.5843	0	0.8	6.89972	#REF!	11.1111	2.6087	1.33333	14.5556	#REF!	4.93454
A7	Dexamethasome 10	10	7.38074	1.5873	7.84314	13.6929	#REF!	9.80392	8.16327	0	12.4122	#REF!	6.41628
B7	Dexamethasome 0.1	0.1	10.0767	7.93651	3.84615	11.7241	#REF!	2.85714	2.53807	10	10.2593	#REF!	9.35673
C7	Dexamethasome 0.00001	1e-05	6.56345	9.29368	6.95187	8.09485	#REF!	6.49351	8.1571	0.4329	0.428683	#REF!	1.58994
E9	DMSO +LPS		7.21587	6.57895	9.09091	8.44125	#REF!	7.18954	3.36391	4.20168	4.66966	#REF!	12.0962
F9	LPS		1.74511	0.8	7.40741	20.1878	#REF!	6.38298	1.53846	4.06504	15.79	#REF!	12.4088
H10	BLANK		0	0	0	0	#REF!	0	0	0	0	#REF!	0
C5	Aspirin 1000	1000	5.01296	1.18203	3.125	1.51479	#REF!	2.80374	1.7199	1.31579	0.27275	#REF!	4.46662
E3	Diclofenac 1000	1000	8.79305	9.09091	7.69231	22.2222	#REF!	1.40845	5.61798	3.52941	34.3687	#REF!	25.9016
															**P < 0.01 and *P < 0.05
RAW DATA															using correct solvent
															TTEST	Tail 2	Type 3
Sample	concentration		Hu IL-1b	Hu IL-2	Hu IL-4	Hu IL-6	Hu IL-8	Hu G-CSF	Hu GM-CSF	Hu IFN-g	Hu MCP-1(MCAF)	Hu MIP-1b	Hu TNF-a			Hu IL-1b	Hu IL-2	Hu IL-4	Hu IL-6	Hu IL-8	Hu G-CSF	Hu GM-CSF	Hu IFN-g	Hu MCP-1(MCAF)	Hu MIP-1b	Hu TNF-a
LPS			1925	72	53	2256.5	10867	42	95	63.5	13106	15806.5	4427		noDMSO +LPS
LPS			2060	77	50	2268	11040.5	45	83	58	13829.5	15523	4306		DMSO +LPS
DMSO +LPS			1783	71	45	1909	10760.5	35.5	79	57	13213.5	16976	3986		A100	0.00146183	0.0271958	0.0012077	0.000152884	0.610091	0.00572027	0.00154571	8.3351e-05	3.35426e-05	0.22749	0.000363062
DMSO +LPS			1543	81	54	2261	11066	41	84.5	62	14508	16586	5083		A30	0.0283101	0.0248106	0.00766857	0.000143969	0.0875769	0.164721	0.071713	0.00479778	0.0337099	0.0483264	0.00412991
A100	100		750	37	26	34	10884	26	54	27	876	16637.5	420.5		A10	0.0258024	0.841178	0.871496	0.0337161	0.362566	0.967411	0.199664	0.771698	0.0465919	0.219121	0.143015
A100	100		884.5	28	26	31	11214	22.5	52	26	837.5	16837	375		A3	0.297178	0.204856	0.400921	0.452008	0.265416	0.164668	0.51218	0.466326	0.687204	0.0985448	0.784982
A30	30		919	60.5	39	257	11137.5	37	77.5	46.5	7643	17430	2654		Diclofenac 500	0.0168502	0.000109473	0.00356961	0.000132983	0.25136	0.00601601	0.0508804	8.90764e-05	2.18024e-05	0.93511	0.000143198
A30	30		1179	55	38	292	11087.5	32	75	49	8921	17123.5	2271		Diclofenac 100	0.334209	0.917299	0.0722124	0.0435988	0.0966206	0.0331994	0.224755	0.37943	0.816878	0.236778	0.449047
A10	10		1350	77	48	1321	10973.5	43	90	59.5	12608	16663	4098		Aspirin 100	0.251741	0.276292	0.0139837	0.133568	0.0453045	0.234391	0.241178	0.181271	0.0577957	0.21425	0.402014
A10	10		1451	72	52	1562	11157.5	39	92	62	12603	16831	3850.5		Paracetamol 6000	0.789199	0.0324332	0.0215474	5.43621e-05	0.879056	0.0369584	0.0971825	0.0371543	0.0225941	0.337939	0.233615
A3	3		1474	79	48	1633	11828	45	85	60.5	13349	17058	4402		Paracetamol 600	0.186525	0.652113	1	0.561657	0.0594182	0.777907	0.797248	0.79086	0.797876	0.710997	0.666004
A3	3		1734.5	79	49	2142.5	11254	44	97.5	63	13667	16978	4652		Ibuprofen 1500	0.96185	0.0101961	0.0139837	0.000285719	0.995637	0.544811	0.0456302	0.00350594	0.00356283	0.599494	0.0365876
diclo mid	500		1290	34	29	61	10539	23	58.5	31	520.5	16357.5	831		Ibuprofen 300	0.424488	0.245472	0.725672	0.841944	0.253613	0.35866	0.625796	0.314598	0.960823	0.918594	0.149605
diclo mid	500		1298.5	31	25	40	9913	19	47	29	414.5	16023	600		Prednisone 300	0.80598	0.00038936	0.00221883	0.00013536	0.583212	0.16804	0.00200265	0.000333517	0.0516322	0.934038	0.000349288
diclo min	100		1749	86	57	3263.5	11118	49	94	66	13764	16938	5209		Prednisone 150
diclo min	100		1632	67	55	2963.5	11094	47	89	61	13728	16573.5	4495		Dexamethasome 10	0.00756693	0.000207194	0.0029771	0.000143684	0.00936508	0.0292818	0.0104124	0.000274951	6.01469e-06	0.179867	0.000331097
asp min	100		1955	96	61	3297.5	11283.5	50	107	76.5	14864	16975	5622.5		Dexamethasome 0.1	0.00777314	0.00147941	0.000440825	0.000145324	0.287828	0.00308958	0.000884392	0.024668	5.44879e-06	0.852241	0.000323889
asp min	100		2228	82	59	2819	11461	44	93	68	14467	16605	4594.5		Dexamethasome 0.00001	0.0932822	0.405956	0.438493	0.00824363	0.428304	0.524153	0.769999	0.225494	0.260408	0.566159	0.100248
para max	6000		1867	58	41.5	157	11226	33	76.5	51	3667	16939	3720		noDMSO -LPS	0.019634	8.39824e-05	0.00066208	0.00014207	0.0327996	0.0049086	0.000511129	0.0212825	9.41688e-05	0.18497	0.000355609
para max	6000		1711	51.5	38	94	10501	35	69	47	2095.5	16432	2544		DMSO -LPS	0.031285	0.000284361	0.00356961	8.99107e-05	0.0411003	0.00281978	0.00124943	0.000235017	0.0275633	0.568657	0.00028562
para min	600		1992.5	64	48	1270	11287	42	76	58	13854	16461	3457.5
para min	600		2040	78	53	2264	11151	41	90	61	13661	16267	4715		using both solvents
ibu mid	1500		1973	64	42	554	11074	40	75.5	48.5	3948	15721	3699		TTEST	Tail 2	Type 3
ibu mid	1500		1662	61	40	581	10795	39	73.5	50	2978.5	16238	3592			Hu IL-1b	Hu IL-2	Hu IL-4	Hu IL-6	Hu IL-8	Hu G-CSF	Hu GM-CSF	Hu IFN-g	Hu MCP-1(MCAF)	Hu MIP-1b	Hu TNF-a
ibu min	300		2331	81	60	2019	10813	47	88	66	14055.5	16083.5	4853		noDMSO +LPS
ibu min	300		1873	77.5	47	2261	10848	42	86.5	61.5	13215	16445.5	4933.5		DMSO +LPS
pred max	300		1557	34	31	290.5	10986	28	59	37	7154	16864	260.5		A100
pred max	300		1965	34	31.5	253	10549	35	56	38	5336	15709	236		A30
first pred min second is blank	150		3469	26	23.5	32	10184	21	47	28	397	15632.5	428		A10
dex max	10		1193	31	27.5	52	10496.5	28	45	29	1800	16992	170		A3
dex max	10		1029	32	23.5	68.5	10373	23	53	29	1402.5	16671	149.5		Diclofenac 500
dex mid	0.1		1076	34	25	81	10725	27	48	33	1711.5	16529	187		Diclofenac 100
dex mid	0.1		879	29	27	64	10261	25.5	50.5	27	1393	16078	155		Aspirin 100
dex min	1e-05		1583	73.5	50	1124	10334.5	41	89.5	57.5	14173.5	16342	3977.5		Paracetamol 6000
dex min	1e-05		1388	61	43.5	1322	10874.5	36	76	58	14052.5	16549.5	3853		Paracetamol 600
DMSO -LPS			1377	28	23	85	10660	26	42	30	4769	16802	248.5		Ibuprofen 1500
DMSO -LPS			1215	31	26	66	10660	26	44.5	24	4832.5	16799	268		Ibuprofen 300
noLPS			1443	31	25	128	10560	22	49.5	32	5608	15902	270		Prednisone 300
noLPS			1393.5	31.5	29	85	10381.5	25	48	29.5	4078.5	16102	346.5		Prednisone 150
															Dexamethasome 10
															Dexamethasome 0.1
															Dexamethasome 0.00001
															noDMSO -LPS
															DMSO -LPS

## Sheet: NSAID For IL-1B (2)
Location	Sample	Sample	concentration	Hu IL-1b	Hu IL-2	Hu IL-4	Hu IL-6	Hu IL-8	Hu G-CSF	Hu GM-CSF	Hu IFN-g	Hu MCP-1(MCAF)	Hu MIP-1b	Hu TNF-a
G9	LPS	LPS		100	100	100	100	#REF!	100	100	100	100	#REF!	100
E9	DMSO +LPS	DMSO +LPS		100	100	100	100	#REF!	100	100	100	100	#REF!	100
A1	A100	A100	100	-130.45	6.45161	6	-2.13984	#REF!	-14.2857	25.3247	-1.53846	-43.532	#REF!	3.2622
B1	A30	A30	30	-67.3025	60.7527	56	9.90296	#REF!	69.3878	85.7143	63.8462	38.4244	#REF!	22
C1	A10	A10	10	28.4741	96.7742	102	67.9771	#REF!	122.449	124.026	103.846	86.1451	#REF!	65
D1	A3	A3	3	83.9918	106.452	96	90.1841	#REF!	151.02	124.675	106.923	96.1065	#REF!	99.8246
F3	Diclofenac 500	D500	500	-21.5934	2.89017	0	-2.5977	#REF!	-12.5	9.93789	-2.5	-50.7363	#REF!	10.0351
G3	Diclofenac 100	D100	100	47.4097	104.624	118.367	139.487	#REF!	122.5	106.211	109.167	103.226	#REF!	111.963
D5	Aspirin 100	As100	100	117.24	133.526	134.694	136.925	#REF!	117.5	127.329	138.333	113.888	#REF!	118.284
E5	Paracetamol 6000	P600	6000	64.5625	54.3353	52.0408	0.881364	#REF!	52.5	59.6273	60.8333	-22.7491	#REF!	69.5805
F5	Paracetamol 600	P600	600	104.136	91.9075	95.9184	77.0266	#REF!	90	85.0932	95.8333	103.36	#REF!	93.0943
G5	Ibuprofen 1500	I1500	1500	69.5255	72.2543	57.1429	21.3847	#REF!	80	63.9752	61.6667	-16.0009	#REF!	82.2337
H5	Ibuprofen 300	I300	300	119.068	110.983	108.163	94.3291	#REF!	105	95.6522	110	101.942	#REF!	112.98
H3	Prednisone 300	P 300	300	126.703	9.67742	27	9.76611	#REF!	44.898	37.013	32.3077	15.9409	#REF!	-0.23385
A7	Dexamethasome 10	D100	10	-50.4087	4.30108	4	-0.758895	#REF!	-4.08163	14.9351	6.15385	-35.3146	#REF!	-2.30342
B7	Dexamethasome 0.1	D0.1	0.1	-86.7847	4.30108	6	-0.149291	#REF!	2.04082	15.5844	9.23077	-35.8554	#REF!	-2.04034
C7	Dexamethasome 0.00001	D0.00001	1e-05	51.6349	81.1828	89	57.1038	#REF!	102.041	102.597	94.6154	102.784	#REF!	85.5189
F9	no lps	no lps		0	0	0	0	#REF!	0	0	0	0	#REF!	0
D9	DMSO -LPS	DMSO -LPS		0	0	0	0	#REF!	0	0	0	0	#REF!	0
C5	Aspirin 1000	A1000	1000	155.986	172.254	151.02	187.986	#REF!	150	131.677	150.833	107.511	#REF!	152.942
	Diclofenac 1000	D1000	1000	13.4523	-21.3873	-30.6122	-2.85284	#REF!	-28.75	-10.559	-31.6667	-47.5709	#REF!	-5.71675
Normalized sd
Location	Sample	Sample	concentration	Hu IL-1b	Hu IL-2	Hu IL-4	Hu IL-6	Hu IL-8	Hu G-CSF	Hu GM-CSF	Hu IFN-g	Hu MCP-1(MCAF)	Hu MIP-1b	Hu TNF-a
D9	DMSO -LPS	DMSO -LPS		6.25	5.08475	6.12245	12.5828	#REF!	0	2.89017	11.1111	0.661355	#REF!	3.77541
G9	no LPS	no LPS		3.3877	3.3557	2.91262	0.254172	#REF!	3.44828	6.74157	4.52675	2.68605	#REF!	1.38555
A1	A100	A100	100	8.22882	13.8462	0	4.61538	#REF!	7.21649	1.88679	1.88679	2.24686	#REF!	5.71967
B1	A30	A30	30	12.3928	4.7619	1.2987	6.37523	#REF!	7.24638	1.63934	2.6178	7.71553	#REF!	7.77665
C1	A10	A10	10	3.60586	3.3557	4	8.35935	#REF!	4.87805	1.0989	2.05761	0.0198326	#REF!	3.1138
D1	A3	A3	3	8.11906	0	1.03093	13.4949	#REF!	1.1236	6.84932	2.02429	1.17708	#REF!	2.76121
F3	Diclofenac 500	Diclofenac 500	500	0.328376	4.61538	7.40741	20.7921	#REF!	9.52381	10.9005	3.33333	11.3369	#REF!	16.1426
G3	Diclofenac 100	Diclofenac 100	100	3.46051	12.4183	1.78571	4.81773	#REF!	2.08333	2.73224	3.93701	0.130947	#REF!	7.35779
D5	Aspirin 100	Aspirin 100	100	6.52642	7.86517	1.66667	7.8231	#REF!	6.38298	7	5.88235	1.35352	#REF!	10.0617
E5	Paracetamol 6000	Paracetamol 6000	6000	4.35998	5.93607	4.40252	25.0996	#REF!	2.94118	5.15464	4.08163	27.2711	#REF!	18.7739
F5	Paracetamol 600	Paracetamol 600	600	1.17793	9.85915	4.9505	28.1268	#REF!	1.20482	8.43373	2.52101	0.701436	#REF!	15.387
G5	Ibuprofen 1500	Ibuprofen 1500	1500	8.55571	2.4	2.43902	2.37885	#REF!	1.26582	1.34228	1.52284	13.997	#REF!	1.46756
H5	Ibuprofen 300	Ibuprofen 300	300	10.8944	2.2082	12.1495	5.65421	#REF!	5.61798	0.859599	3.52941	3.08209	#REF!	0.822562
H3	Prednisone 300	Prednisone 300	300	11.5843	0	0.8	6.89972	#REF!	11.1111	2.6087	1.33333	14.5556	#REF!	4.93454
A7	Dexamethasome 10	Dexamethasome 10	10	7.38074	1.5873	7.84314	13.6929	#REF!	9.80392	8.16327	0	12.4122	#REF!	6.41628
B7	Dexamethasome 0.1	Dexamethasome 0.1	0.1	10.0767	7.93651	3.84615	11.7241	#REF!	2.85714	2.53807	10	10.2593	#REF!	9.35673
C7	Dexamethasome 0.00001	Dexamethasome 0.00001	1e-05	6.56345	9.29368	6.95187	8.09485	#REF!	6.49351	8.1571	0.4329	0.428683	#REF!	1.58994
E9	DMSO +LPS	DMSO +LPS		7.21587	6.57895	9.09091	8.44125	#REF!	7.18954	3.36391	4.20168	4.66966	#REF!	12.0962
F9	LPS	LPS		1.74511	0.8	7.40741	20.1878	#REF!	6.38298	1.53846	4.06504	15.79	#REF!	12.4088
H10	BLANK	BLANK		0	0	0	0	#REF!	0	0	0	0	#REF!	0
C5	Aspirin 1000	Aspirin 1000	1000	5.01296	1.18203	3.125	1.51479	#REF!	2.80374	1.7199	1.31579	0.27275	#REF!	4.46662
E3	Diclofenac 1000	Diclofenac 1000	1000	8.79305	9.09091	7.69231	22.2222	#REF!	1.40845	5.61798	3.52941	34.3687	#REF!	25.9016
																**P < 0.01 and *P < 0.05
RAW DATA																using correct solvent
																TTEST	Tail 2	Type 3
Sample	concentration	concentration		Hu IL-1b	Hu IL-2	Hu IL-4	Hu IL-6	Hu IL-8	Hu G-CSF	Hu GM-CSF	Hu IFN-g	Hu MCP-1(MCAF)	Hu MIP-1b	Hu TNF-a			Hu IL-1b	Hu IL-2	Hu IL-4	Hu IL-6	Hu IL-8	Hu G-CSF	Hu GM-CSF	Hu IFN-g	Hu MCP-1(MCAF)	Hu MIP-1b	Hu TNF-a
LPS				1925	72	53	2256.5	10867	42	95	63.5	13106	15806.5	4427		noDMSO +LPS
LPS				2060	77	50	2268	11040.5	45	83	58	13829.5	15523	4306		DMSO +LPS
DMSO +LPS				1783	71	45	1909	10760.5	35.5	79	57	13213.5	16976	3986		A100	0.00146183	0.0271958	0.0012077	0.000152884	0.610091	0.00572027	0.00154571	8.3351e-05	3.35426e-05	0.22749	0.000363062
DMSO +LPS				1543	81	54	2261	11066	41	84.5	62	14508	16586	5083		A30	0.0283101	0.0248106	0.00766857	0.000143969	0.0875769	0.164721	0.071713	0.00479778	0.0337099	0.0483264	0.00412991
A100	100	100		750	37	26	34	10884	26	54	27	876	16637.5	420.5		A10	0.0258024	0.841178	0.871496	0.0337161	0.362566	0.967411	0.199664	0.771698	0.0465919	0.219121	0.143015
A100	100	100		884.5	28	26	31	11214	22.5	52	26	837.5	16837	375		A3	0.297178	0.204856	0.400921	0.452008	0.265416	0.164668	0.51218	0.466326	0.687204	0.0985448	0.784982
A30	30	30		919	60.5	39	257	11137.5	37	77.5	46.5	7643	17430	2654		Diclofenac 500	0.0168502	0.000109473	0.00356961	0.000132983	0.25136	0.00601601	0.0508804	8.90764e-05	2.18024e-05	0.93511	0.000143198
A30	30	30		1179	55	38	292	11087.5	32	75	49	8921	17123.5	2271		Diclofenac 100	0.334209	0.917299	0.0722124	0.0435988	0.0966206	0.0331994	0.224755	0.37943	0.816878	0.236778	0.449047
A10	10	10		1350	77	48	1321	10973.5	43	90	59.5	12608	16663	4098		Aspirin 100	0.251741	0.276292	0.0139837	0.133568	0.0453045	0.234391	0.241178	0.181271	0.0577957	0.21425	0.402014
A10	10	10		1451	72	52	1562	11157.5	39	92	62	12603	16831	3850.5		Paracetamol 6000	0.789199	0.0324332	0.0215474	5.43621e-05	0.879056	0.0369584	0.0971825	0.0371543	0.0225941	0.337939	0.233615
A3	3	3		1474	79	48	1633	11828	45	85	60.5	13349	17058	4402		Paracetamol 600	0.186525	0.652113	1	0.561657	0.0594182	0.777907	0.797248	0.79086	0.797876	0.710997	0.666004
A3	3	3		1734.5	79	49	2142.5	11254	44	97.5	63	13667	16978	4652		Ibuprofen 1500	0.96185	0.0101961	0.0139837	0.000285719	0.995637	0.544811	0.0456302	0.00350594	0.00356283	0.599494	0.0365876
diclo mid	500	500		1290	34	29	61	10539	23	58.5	31	520.5	16357.5	831		Ibuprofen 300	0.424488	0.245472	0.725672	0.841944	0.253613	0.35866	0.625796	0.314598	0.960823	0.918594	0.149605
diclo mid	500	500		1298.5	31	25	40	9913	19	47	29	414.5	16023	600		Prednisone 300	0.80598	0.00038936	0.00221883	0.00013536	0.583212	0.16804	0.00200265	0.000333517	0.0516322	0.934038	0.000349288
diclo min	100	100		1749	86	57	3263.5	11118	49	94	66	13764	16938	5209		Prednisone 150
diclo min	100	100		1632	67	55	2963.5	11094	47	89	61	13728	16573.5	4495		Dexamethasome 10	0.00756693	0.000207194	0.0029771	0.000143684	0.00936508	0.0292818	0.0104124	0.000274951	6.01469e-06	0.179867	0.000331097
asp min	100	100		1955	96	61	3297.5	11283.5	50	107	76.5	14864	16975	5622.5		Dexamethasome 0.1	0.00777314	0.00147941	0.000440825	0.000145324	0.287828	0.00308958	0.000884392	0.024668	5.44879e-06	0.852241	0.000323889
asp min	100	100		2228	82	59	2819	11461	44	93	68	14467	16605	4594.5		Dexamethasome 0.00001	0.0932822	0.405956	0.438493	0.00824363	0.428304	0.524153	0.769999	0.225494	0.260408	0.566159	0.100248
para max	6000	6000		1867	58	41.5	157	11226	33	76.5	51	3667	16939	3720		noDMSO -LPS	0.019634	8.39824e-05	0.00066208	0.00014207	0.0327996	0.0049086	0.000511129	0.0212825	9.41688e-05	0.18497	0.000355609
para max	6000	6000		1711	51.5	38	94	10501	35	69	47	2095.5	16432	2544		DMSO -LPS	0.031285	0.000284361	0.00356961	8.99107e-05	0.0411003	0.00281978	0.00124943	0.000235017	0.0275633	0.568657	0.00028562
para min	600	600		1992.5	64	48	1270	11287	42	76	58	13854	16461	3457.5
para min	600	600		2040	78	53	2264	11151	41	90	61	13661	16267	4715		using both solvents
ibu mid	1500	1500		1973	64	42	554	11074	40	75.5	48.5	3948	15721	3699		TTEST	Tail 2	Type 3
ibu mid	1500	1500		1662	61	40	581	10795	39	73.5	50	2978.5	16238	3592			Hu IL-1b	Hu IL-2	Hu IL-4	Hu IL-6	Hu IL-8	Hu G-CSF	Hu GM-CSF	Hu IFN-g	Hu MCP-1(MCAF)	Hu MIP-1b	Hu TNF-a
ibu min	300	300		2331	81	60	2019	10813	47	88	66	14055.5	16083.5	4853		noDMSO +LPS
ibu min	300	300		1873	77.5	47	2261	10848	42	86.5	61.5	13215	16445.5	4933.5		DMSO +LPS
pred max	300	300		1557	34	31	290.5	10986	28	59	37	7154	16864	260.5		A100
pred max	300	300		1965	34	31.5	253	10549	35	56	38	5336	15709	236		A30
first pred min second is blank	150	150		3469	26	23.5	32	10184	21	47	28	397	15632.5	428		A10
dex max	10	10		1193	31	27.5	52	10496.5	28	45	29	1800	16992	170		A3
dex max	10	10		1029	32	23.5	68.5	10373	23	53	29	1402.5	16671	149.5		Diclofenac 500
dex mid	0.1	0.1		1076	34	25	81	10725	27	48	33	1711.5	16529	187		Diclofenac 100
dex mid	0.1	0.1		879	29	27	64	10261	25.5	50.5	27	1393	16078	155		Aspirin 100
dex min	1e-05	1e-05		1583	73.5	50	1124	10334.5	41	89.5	57.5	14173.5	16342	3977.5		Paracetamol 6000
dex min	1e-05	1e-05		1388	61	43.5	1322	10874.5	36	76	58	14052.5	16549.5	3853		Paracetamol 600
DMSO -LPS				1377	28	23	85	10660	26	42	30	4769	16802	248.5		Ibuprofen 1500
DMSO -LPS				1215	31	26	66	10660	26	44.5	24	4832.5	16799	268		Ibuprofen 300
noLPS				1443	31	25	128	10560	22	49.5	32	5608	15902	270		Prednisone 300
noLPS				1393.5	31.5	29	85	10381.5	25	48	29.5	4078.5	16102	346.5		Prednisone 150
																Dexamethasome 10
																Dexamethasome 0.1
																Dexamethasome 0.00001
																noDMSO -LPS
																DMSO -LPS

## Sheet: NSAID For IL-1B
Location	Sample	Sample	concentration	Hu IL-1b	Hu IL-2	Hu IL-4	Hu IL-6	Hu IL-8	Hu G-CSF	Hu GM-CSF	Hu IFN-g	Hu MCP-1(MCAF)	Hu MIP-1b	Hu TNF-a
G9	LPS	LPS		100	100	100	100	#REF!	100	100	100	100	#REF!	100
E9	DMSO +LPS	DMSO +LPS		100	100	100	100	#REF!	100	100	100	100	#REF!	100
A1	A100	A100	100	-130.45	6.45161	6	-2.13984	#REF!	-14.2857	25.3247	-1.53846	-43.532	#REF!	3.2622
B1	A30	A30	30	-67.3025	60.7527	56	9.90296	#REF!	69.3878	85.7143	63.8462	38.4244	#REF!	51.5463
C1	A10	A10	10	28.4741	96.7742	102	67.9771	#REF!	122.449	124.026	103.846	86.1451	#REF!	86.8986
D1	A3	A3	3	83.9918	106.452	96	90.1841	#REF!	151.02	124.675	106.923	96.1065	#REF!	99.8246
F3	Diclofenac 500	D500	500	-21.5934	2.89017	0	-2.5977	#REF!	-12.5	9.93789	-2.5	-50.7363	#REF!	10.0351
G3	Diclofenac 100	D100	100	47.4097	104.624	118.367	139.487	#REF!	122.5	106.211	109.167	103.226	#REF!	111.963
D5	Aspirin 100	As100	100	117.24	133.526	134.694	136.925	#REF!	117.5	127.329	138.333	113.888	#REF!	118.284
E5	Paracetamol 6000	P600	6000	64.5625	54.3353	52.0408	0.881364	#REF!	52.5	59.6273	60.8333	-22.7491	#REF!	69.5805
F5	Paracetamol 600	P600	600	104.136	91.9075	95.9184	77.0266	#REF!	90	85.0932	95.8333	103.36	#REF!	93.0943
G5	Ibuprofen 1500	I1500	1500	69.5255	72.2543	57.1429	21.3847	#REF!	80	63.9752	61.6667	-16.0009	#REF!	82.2337
H5	Ibuprofen 300	I300	300	119.068	110.983	108.163	94.3291	#REF!	105	95.6522	110	101.942	#REF!	112.98
H3	Prednisone 300	P 300	300	126.703	9.67742	27	9.76611	#REF!	44.898	37.013	32.3077	15.9409	#REF!	-0.23385
A7	Dexamethasome 10	D100	10	-50.4087	4.30108	4	-0.758895	#REF!	-4.08163	14.9351	6.15385	-35.3146	#REF!	-2.30342
B7	Dexamethasome 0.1	D0.1	0.1	-86.7847	4.30108	6	-0.149291	#REF!	2.04082	15.5844	9.23077	-35.8554	#REF!	-2.04034
C7	Dexamethasome 0.00001	D0.00001	1e-05	51.6349	81.1828	89	57.1038	#REF!	102.041	102.597	94.6154	102.784	#REF!	85.5189
F9	no lps	no lps		0	0	0	0	#REF!	0	0	0	0	#REF!	0
D9	DMSO -LPS	DMSO -LPS		0	0	0	0	#REF!	0	0	0	0	#REF!	0
C5	Aspirin 1000	A1000	1000	155.986	172.254	151.02	187.986	#REF!	150	131.677	150.833	107.511	#REF!	152.942
	Diclofenac 1000	D1000	1000	13.4523	-21.3873	-30.6122	-2.85284	#REF!	-28.75	-10.559	-31.6667	-47.5709	#REF!	-5.71675
Normalized sd
Location	Sample	Sample	concentration	Hu IL-1b	Hu IL-2	Hu IL-4	Hu IL-6	Hu IL-8	Hu G-CSF	Hu GM-CSF	Hu IFN-g	Hu MCP-1(MCAF)	Hu MIP-1b	Hu TNF-a
D9	DMSO -LPS	DMSO -LPS		6.25	5.08475	6.12245	12.5828	#REF!	0	2.89017	11.1111	0.661355	#REF!	3.77541
G9	no LPS	no LPS		3.3877	3.3557	2.91262	0.254172	#REF!	3.44828	6.74157	4.52675	2.68605	#REF!	1.38555
A1	A100	A100	100	8.22882	13.8462	0	4.61538	#REF!	7.21649	1.88679	1.88679	2.24686	#REF!	5.71967
B1	A30	A30	30	12.3928	4.7619	1.2987	6.37523	#REF!	7.24638	1.63934	2.6178	7.71553	#REF!	7.77665
C1	A10	A10	10	3.60586	3.3557	4	8.35935	#REF!	4.87805	1.0989	2.05761	0.0198326	#REF!	3.1138
D1	A3	A3	3	8.11906	0	1.03093	13.4949	#REF!	1.1236	6.84932	2.02429	1.17708	#REF!	2.76121
F3	Diclofenac 500	Diclofenac 500	500	0.328376	4.61538	7.40741	20.7921	#REF!	9.52381	10.9005	3.33333	11.3369	#REF!	16.1426
G3	Diclofenac 100	Diclofenac 100	100	3.46051	12.4183	1.78571	4.81773	#REF!	2.08333	2.73224	3.93701	0.130947	#REF!	7.35779
D5	Aspirin 100	Aspirin 100	100	6.52642	7.86517	1.66667	7.8231	#REF!	6.38298	7	5.88235	1.35352	#REF!	10.0617
E5	Paracetamol 6000	Paracetamol 6000	6000	4.35998	5.93607	4.40252	25.0996	#REF!	2.94118	5.15464	4.08163	27.2711	#REF!	18.7739
F5	Paracetamol 600	Paracetamol 600	600	1.17793	9.85915	4.9505	28.1268	#REF!	1.20482	8.43373	2.52101	0.701436	#REF!	15.387
G5	Ibuprofen 1500	Ibuprofen 1500	1500	8.55571	2.4	2.43902	2.37885	#REF!	1.26582	1.34228	1.52284	13.997	#REF!	1.46756
H5	Ibuprofen 300	Ibuprofen 300	300	10.8944	2.2082	12.1495	5.65421	#REF!	5.61798	0.859599	3.52941	3.08209	#REF!	0.822562
H3	Prednisone 300	Prednisone 300	300	11.5843	0	0.8	6.89972	#REF!	11.1111	2.6087	1.33333	14.5556	#REF!	4.93454
A7	Dexamethasome 10	Dexamethasome 10	10	7.38074	1.5873	7.84314	13.6929	#REF!	9.80392	8.16327	0	12.4122	#REF!	6.41628
B7	Dexamethasome 0.1	Dexamethasome 0.1	0.1	10.0767	7.93651	3.84615	11.7241	#REF!	2.85714	2.53807	10	10.2593	#REF!	9.35673
C7	Dexamethasome 0.00001	Dexamethasome 0.00001	1e-05	6.56345	9.29368	6.95187	8.09485	#REF!	6.49351	8.1571	0.4329	0.428683	#REF!	1.58994
E9	DMSO +LPS	DMSO +LPS		7.21587	6.57895	9.09091	8.44125	#REF!	7.18954	3.36391	4.20168	4.66966	#REF!	12.0962
F9	LPS	LPS		1.74511	0.8	7.40741	20.1878	#REF!	6.38298	1.53846	4.06504	15.79	#REF!	12.4088
H10	BLANK	BLANK		0	0	0	0	#REF!	0	0	0	0	#REF!	0
C5	Aspirin 1000	Aspirin 1000	1000	5.01296	1.18203	3.125	1.51479	#REF!	2.80374	1.7199	1.31579	0.27275	#REF!	4.46662
E3	Diclofenac 1000	Diclofenac 1000	1000	8.79305	9.09091	7.69231	22.2222	#REF!	1.40845	5.61798	3.52941	34.3687	#REF!	25.9016
																**P < 0.01 and *P < 0.05
RAW DATA																using correct solvent
																TTEST	Tail 2	Type 3
Sample	concentration	concentration		Hu IL-1b	Hu IL-2	Hu IL-4	Hu IL-6	Hu IL-8	Hu G-CSF	Hu GM-CSF	Hu IFN-g	Hu MCP-1(MCAF)	Hu MIP-1b	Hu TNF-a			Hu IL-1b	Hu IL-2	Hu IL-4	Hu IL-6	Hu IL-8	Hu G-CSF	Hu GM-CSF	Hu IFN-g	Hu MCP-1(MCAF)	Hu MIP-1b	Hu TNF-a
LPS				1925	72	53	2256.5	10867	42	95	63.5	13106	15806.5	4427		noDMSO +LPS
LPS				2060	77	50	2268	11040.5	45	83	58	13829.5	15523	4306		DMSO +LPS
DMSO +LPS				1783	71	45	1909	10760.5	35.5	79	57	13213.5	16976	3986		A100	0.00146183	0.0271958	0.0012077	0.000152884	0.610091	0.00572027	0.00154571	8.3351e-05	3.35426e-05	0.22749	0.000363062
DMSO +LPS				1543	81	54	2261	11066	41	84.5	62	14508	16586	5083		A30	0.0283101	0.0248106	0.00766857	0.000143969	0.0875769	0.164721	0.071713	0.00479778	0.0337099	0.0483264	0.00412991
A100	100	100		750	37	26	34	10884	26	54	27	876	16637.5	420.5		A10	0.0258024	0.841178	0.871496	0.0337161	0.362566	0.967411	0.199664	0.771698	0.0465919	0.219121	0.143015
A100	100	100		884.5	28	26	31	11214	22.5	52	26	837.5	16837	375		A3	0.297178	0.204856	0.400921	0.452008	0.265416	0.164668	0.51218	0.466326	0.687204	0.0985448	0.784982
A30	30	30		919	60.5	39	257	11137.5	37	77.5	46.5	7643	17430	2654		Diclofenac 500	0.0168502	0.000109473	0.00356961	0.000132983	0.25136	0.00601601	0.0508804	8.90764e-05	2.18024e-05	0.93511	0.000143198
A30	30	30		1179	55	38	292	11087.5	32	75	49	8921	17123.5	2271		Diclofenac 100	0.334209	0.917299	0.0722124	0.0435988	0.0966206	0.0331994	0.224755	0.37943	0.816878	0.236778	0.449047
A10	10	10		1350	77	48	1321	10973.5	43	90	59.5	12608	16663	4098		Aspirin 100	0.251741	0.276292	0.0139837	0.133568	0.0453045	0.234391	0.241178	0.181271	0.0577957	0.21425	0.402014
A10	10	10		1451	72	52	1562	11157.5	39	92	62	12603	16831	3850.5		Paracetamol 6000	0.789199	0.0324332	0.0215474	5.43621e-05	0.879056	0.0369584	0.0971825	0.0371543	0.0225941	0.337939	0.233615
A3	3	3		1474	79	48	1633	11828	45	85	60.5	13349	17058	4402		Paracetamol 600	0.186525	0.652113	1	0.561657	0.0594182	0.777907	0.797248	0.79086	0.797876	0.710997	0.666004
A3	3	3		1734.5	79	49	2142.5	11254	44	97.5	63	13667	16978	4652		Ibuprofen 1500	0.96185	0.0101961	0.0139837	0.000285719	0.995637	0.544811	0.0456302	0.00350594	0.00356283	0.599494	0.0365876
diclo mid	500	500		1290	34	29	61	10539	23	58.5	31	520.5	16357.5	831		Ibuprofen 300	0.424488	0.245472	0.725672	0.841944	0.253613	0.35866	0.625796	0.314598	0.960823	0.918594	0.149605
diclo mid	500	500		1298.5	31	25	40	9913	19	47	29	414.5	16023	600		Prednisone 300	0.80598	0.00038936	0.00221883	0.00013536	0.583212	0.16804	0.00200265	0.000333517	0.0516322	0.934038	0.000349288
diclo min	100	100		1749	86	57	3263.5	11118	49	94	66	13764	16938	5209		Prednisone 150
diclo min	100	100		1632	67	55	2963.5	11094	47	89	61	13728	16573.5	4495		Dexamethasome 10	0.00756693	0.000207194	0.0029771	0.000143684	0.00936508	0.0292818	0.0104124	0.000274951	6.01469e-06	0.179867	0.000331097
asp min	100	100		1955	96	61	3297.5	11283.5	50	107	76.5	14864	16975	5622.5		Dexamethasome 0.1	0.00777314	0.00147941	0.000440825	0.000145324	0.287828	0.00308958	0.000884392	0.024668	5.44879e-06	0.852241	0.000323889
asp min	100	100		2228	82	59	2819	11461	44	93	68	14467	16605	4594.5		Dexamethasome 0.00001	0.0932822	0.405956	0.438493	0.00824363	0.428304	0.524153	0.769999	0.225494	0.260408	0.566159	0.100248
para max	6000	6000		1867	58	41.5	157	11226	33	76.5	51	3667	16939	3720		noDMSO -LPS	0.019634	8.39824e-05	0.00066208	0.00014207	0.0327996	0.0049086	0.000511129	0.0212825	9.41688e-05	0.18497	0.000355609
para max	6000	6000		1711	51.5	38	94	10501	35	69	47	2095.5	16432	2544		DMSO -LPS	0.031285	0.000284361	0.00356961	8.99107e-05	0.0411003	0.00281978	0.00124943	0.000235017	0.0275633	0.568657	0.00028562
para min	600	600		1992.5	64	48	1270	11287	42	76	58	13854	16461	3457.5
para min	600	600		2040	78	53	2264	11151	41	90	61	13661	16267	4715		using both solvents
ibu mid	1500	1500		1973	64	42	554	11074	40	75.5	48.5	3948	15721	3699		TTEST	Tail 2	Type 3
ibu mid	1500	1500		1662	61	40	581	10795	39	73.5	50	2978.5	16238	3592			Hu IL-1b	Hu IL-2	Hu IL-4	Hu IL-6	Hu IL-8	Hu G-CSF	Hu GM-CSF	Hu IFN-g	Hu MCP-1(MCAF)	Hu MIP-1b	Hu TNF-a
ibu min	300	300		2331	81	60	2019	10813	47	88	66	14055.5	16083.5	4853		noDMSO +LPS
ibu min	300	300		1873	77.5	47	2261	10848	42	86.5	61.5	13215	16445.5	4933.5		DMSO +LPS
pred max	300	300		1557	34	31	290.5	10986	28	59	37	7154	16864	260.5		A100
pred max	300	300		1965	34	31.5	253	10549	35	56	38	5336	15709	236		A30
first pred min second is blank	150	150		3469	26	23.5	32	10184	21	47	28	397	15632.5	428		A10
dex max	10	10		1193	31	27.5	52	10496.5	28	45	29	1800	16992	170		A3
dex max	10	10		1029	32	23.5	68.5	10373	23	53	29	1402.5	16671	149.5		Diclofenac 500
dex mid	0.1	0.1		1076	34	25	81	10725	27	48	33	1711.5	16529	187		Diclofenac 100
dex mid	0.1	0.1		879	29	27	64	10261	25.5	50.5	27	1393	16078	155		Aspirin 100
dex min	1e-05	1e-05		1583	73.5	50	1124	10334.5	41	89.5	57.5	14173.5	16342	3977.5		Paracetamol 6000
dex min	1e-05	1e-05		1388	61	43.5	1322	10874.5	36	76	58	14052.5	16549.5	3853		Paracetamol 600
DMSO -LPS				1377	28	23	85	10660	26	42	30	4769	16802	248.5		Ibuprofen 1500
DMSO -LPS				1215	31	26	66	10660	26	44.5	24	4832.5	16799	268		Ibuprofen 300
noLPS				1443	31	25	128	10560	22	49.5	32	5608	15902	270		Prednisone 300
noLPS				1393.5	31.5	29	85	10381.5	25	48	29.5	4078.5	16102	346.5		Prednisone 150
																Dexamethasome 10
																Dexamethasome 0.1
																Dexamethasome 0.00001
																noDMSO -LPS
																DMSO -LPS

## Sheet: only NSAID
Location	Sample	concentration	Hu IL-1b	Hu IL-2	Hu IL-4	Hu IL-6	Hu IL-8	Hu G-CSF	Hu GM-CSF	Hu IFN-g	Hu MCP-1(MCAF)	Hu MIP-1b	Hu TNF-a
G9	LPS		100	100	100	100	#REF!	100	100	100	100	#REF!	100
E9	DMSO +LPS		100	100	100	100	#REF!	100	100	100	100	#REF!	100
A1	A100	100	-130.45	6.45161	6	-2.13984	#REF!	-14.2857	25.3247	-1.53846	-43.532	#REF!	3.2622
B1	A30	30	-67.3025	60.7527	56	9.90296	#REF!	69.3878	85.7143	63.8462	38.4244	#REF!	51.5463
C1	A10	10	28.4741	96.7742	102	67.9771	#REF!	122.449	124.026	103.846	86.1451	#REF!	86.8986
D1	A3	3	83.9918	106.452	96	90.1841	#REF!	151.02	124.675	106.923	96.1065	#REF!	99.8246
F3	Diclofenac 500	500	-21.5934	2.89017	0	-2.5977	#REF!	-12.5	9.93789	-2.5	-50.7363	#REF!	10.0351
G3	Diclofenac 100	100	47.4097	104.624	118.367	139.487	#REF!	122.5	106.211	109.167	103.226	#REF!	111.963
D5	Aspirin 100	100	117.24	133.526	134.694	136.925	#REF!	117.5	127.329	138.333	113.888	#REF!	118.284
E5	Paracetamol 6000	6000	64.5625	54.3353	52.0408	0.881364	#REF!	52.5	59.6273	60.8333	-22.7491	#REF!	69.5805
F5	Paracetamol 600	600	104.136	91.9075	95.9184	77.0266	#REF!	90	85.0932	95.8333	103.36	#REF!	93.0943
G5	Ibuprofen 1500	1500	69.5255	72.2543	57.1429	21.3847	#REF!	80	63.9752	61.6667	-16.0009	#REF!	82.2337
H5	Ibuprofen 300	300	119.068	110.983	108.163	94.3291	#REF!	105	95.6522	110	101.942	#REF!	112.98
H3	Prednisone 300	300	126.703	9.67742	27	9.76611	#REF!	44.898	37.013	32.3077	15.9409	#REF!	-0.23385
H9	Prednisone 150	150	296.549	-3.26344	-1.5	-0.582359	#REF!	-19.9082	5.37013	2.03846	-23.8033	#REF!	2.4848
A7	Dexamethasome 10	10	-50.4087	4.30108	4	-0.758895	#REF!	-4.08163	14.9351	6.15385	-35.3146	#REF!	-2.30342
B7	Dexamethasome 0.1	0.1	-86.7847	4.30108	6	-0.149291	#REF!	2.04082	15.5844	9.23077	-35.8554	#REF!	-2.04034
C7	Dexamethasome 0.00001	1e-05	51.6349	81.1828	89	57.1038	#REF!	102.041	102.597	94.6154	102.784	#REF!	85.5189
F9	no lps		0	0	0	0	#REF!	0	0	0	0	#REF!	0
D9	DMSO -LPS		0	0	0	0	#REF!	0	0	0	0	#REF!	0
C5	Aspirin 1000	1000	155.986	172.254	151.02	187.986	#REF!	150	131.677	150.833	107.511	#REF!	152.942
	Diclofenac 1000	1000	13.4523	-21.3873	-30.6122	-2.85284	#REF!	-28.75	-10.559	-31.6667	-47.5709	#REF!	-5.71675
Normalized sd
Location	Sample	concentration	Hu IL-1b	Hu IL-2	Hu IL-4	Hu IL-6	Hu IL-8	Hu G-CSF	Hu GM-CSF	Hu IFN-g	Hu MCP-1(MCAF)	Hu MIP-1b	Hu TNF-a
D9	DMSO -LPS		6.25	5.08475	6.12245	12.5828	#REF!	0	2.89017	11.1111	0.661355	#REF!	3.77541
G9	no LPS		3.3877	3.3557	2.91262	0.254172	#REF!	3.44828	6.74157	4.52675	2.68605	#REF!	1.38555
A1	A100	100	8.22882	13.8462	0	4.61538	#REF!	7.21649	1.88679	1.88679	2.24686	#REF!	5.71967
B1	A30	30	12.3928	4.7619	1.2987	6.37523	#REF!	7.24638	1.63934	2.6178	7.71553	#REF!	7.77665
C1	A10	10	3.60586	3.3557	4	8.35935	#REF!	4.87805	1.0989	2.05761	0.0198326	#REF!	3.1138
D1	A3	3	8.11906	0	1.03093	13.4949	#REF!	1.1236	6.84932	2.02429	1.17708	#REF!	2.76121
F3	Diclofenac 500	500	0.328376	4.61538	7.40741	20.7921	#REF!	9.52381	10.9005	3.33333	11.3369	#REF!	16.1426
G3	Diclofenac 100	100	3.46051	12.4183	1.78571	4.81773	#REF!	2.08333	2.73224	3.93701	0.130947	#REF!	7.35779
D5	Aspirin 100	100	6.52642	7.86517	1.66667	7.8231	#REF!	6.38298	7	5.88235	1.35352	#REF!	10.0617
E5	Paracetamol 6000	6000	4.35998	5.93607	4.40252	25.0996	#REF!	2.94118	5.15464	4.08163	27.2711	#REF!	18.7739
F5	Paracetamol 600	600	1.17793	9.85915	4.9505	28.1268	#REF!	1.20482	8.43373	2.52101	0.701436	#REF!	15.387
G5	Ibuprofen 1500	1500	8.55571	2.4	2.43902	2.37885	#REF!	1.26582	1.34228	1.52284	13.997	#REF!	1.46756
H5	Ibuprofen 300	300	10.8944	2.2082	12.1495	5.65421	#REF!	5.61798	0.859599	3.52941	3.08209	#REF!	0.822562
H3	Prednisone 300	300	11.5843	0	0.8	6.89972	#REF!	11.1111	2.6087	1.33333	14.5556	#REF!	4.93454
H9	Prednisone 150	150	0	0	0	0	#REF!	0	0	0	0	#REF!	0
A7	Dexamethasome 10	10	7.38074	1.5873	7.84314	13.6929	#REF!	9.80392	8.16327	0	12.4122	#REF!	6.41628
B7	Dexamethasome 0.1	0.1	10.0767	7.93651	3.84615	11.7241	#REF!	2.85714	2.53807	10	10.2593	#REF!	9.35673
C7	Dexamethasome 0.00001	1e-05	6.56345	9.29368	6.95187	8.09485	#REF!	6.49351	8.1571	0.4329	0.428683	#REF!	1.58994
E9	DMSO +LPS		7.21587	6.57895	9.09091	8.44125	#REF!	7.18954	3.36391	4.20168	4.66966	#REF!	12.0962
F9	LPS		1.74511	0.8	7.40741	20.1878	#REF!	6.38298	1.53846	4.06504	15.79	#REF!	12.4088
H10	BLANK		0	0	0	0	#REF!	0	0	0	0	#REF!	0
C5	Aspirin 1000	1000	5.01296	1.18203	3.125	1.51479	#REF!	2.80374	1.7199	1.31579	0.27275	#REF!	4.46662
E3	Diclofenac 1000	1000	8.79305	9.09091	7.69231	22.2222	#REF!	1.40845	5.61798	3.52941	34.3687	#REF!	25.9016
															**P < 0.01 and *P < 0.05
RAW DATA															using correct solvent
															TTEST	Tail 2	Type 3
Sample	concentration		Hu IL-1b	Hu IL-2	Hu IL-4	Hu IL-6	Hu IL-8	Hu G-CSF	Hu GM-CSF	Hu IFN-g	Hu MCP-1(MCAF)	Hu MIP-1b	Hu TNF-a			Hu IL-1b	Hu IL-2	Hu IL-4	Hu IL-6	Hu IL-8	Hu G-CSF	Hu GM-CSF	Hu IFN-g	Hu MCP-1(MCAF)	Hu MIP-1b	Hu TNF-a
LPS			1925	72	53	2256.5	10867	42	95	63.5	13106	15806.5	4427		noDMSO +LPS
LPS			2060	77	50	2268	11040.5	45	83	58	13829.5	15523	4306		DMSO +LPS
DMSO +LPS			1783	71	45	1909	10760.5	35.5	79	57	13213.5	16976	3986		A100	0.00146183	0.0271958	0.0012077	0.000152884	0.610091	0.00572027	0.00154571	8.3351e-05	3.35426e-05	0.22749	0.000363062
DMSO +LPS			1543	81	54	2261	11066	41	84.5	62	14508	16586	5083		A30	0.0283101	0.0248106	0.00766857	0.000143969	0.0875769	0.164721	0.071713	0.00479778	0.0337099	0.0483264	0.00412991
A100	100		750	37	26	34	10884	26	54	27	876	16637.5	420.5		A10	0.0258024	0.841178	0.871496	0.0337161	0.362566	0.967411	0.199664	0.771698	0.0465919	0.219121	0.143015
A100	100		884.5	28	26	31	11214	22.5	52	26	837.5	16837	375		A3	0.297178	0.204856	0.400921	0.452008	0.265416	0.164668	0.51218	0.466326	0.687204	0.0985448	0.784982
A30	30		919	60.5	39	257	11137.5	37	77.5	46.5	7643	17430	2654		Diclofenac 500	0.0168502	0.000109473	0.00356961	0.000132983	0.25136	0.00601601	0.0508804	8.90764e-05	2.18024e-05	0.93511	0.000143198
A30	30		1179	55	38	292	11087.5	32	75	49	8921	17123.5	2271		Diclofenac 100	0.334209	0.917299	0.0722124	0.0435988	0.0966206	0.0331994	0.224755	0.37943	0.816878	0.236778	0.449047
A10	10		1350	77	48	1321	10973.5	43	90	59.5	12608	16663	4098		Aspirin 100	0.251741	0.276292	0.0139837	0.133568	0.0453045	0.234391	0.241178	0.181271	0.0577957	0.21425	0.402014
A10	10		1451	72	52	1562	11157.5	39	92	62	12603	16831	3850.5		Paracetamol 6000	0.789199	0.0324332	0.0215474	5.43621e-05	0.879056	0.0369584	0.0971825	0.0371543	0.0225941	0.337939	0.233615
A3	3		1474	79	48	1633	11828	45	85	60.5	13349	17058	4402		Paracetamol 600	0.186525	0.652113	1	0.561657	0.0594182	0.777907	0.797248	0.79086	0.797876	0.710997	0.666004
A3	3		1734.5	79	49	2142.5	11254	44	97.5	63	13667	16978	4652		Ibuprofen 1500	0.96185	0.0101961	0.0139837	0.000285719	0.995637	0.544811	0.0456302	0.00350594	0.00356283	0.599494	0.0365876
diclo mid	500		1290	34	29	61	10539	23	58.5	31	520.5	16357.5	831		Ibuprofen 300	0.424488	0.245472	0.725672	0.841944	0.253613	0.35866	0.625796	0.314598	0.960823	0.918594	0.149605
diclo mid	500		1298.5	31	25	40	9913	19	47	29	414.5	16023	600		Prednisone 300	0.80598	0.00038936	0.00221883	0.00013536	0.583212	0.16804	0.00200265	0.000333517	0.0516322	0.934038	0.000349288
diclo min	100		1749	86	57	3263.5	11118	49	94	66	13764	16938	5209		Prednisone 150
diclo min	100		1632	67	55	2963.5	11094	47	89	61	13728	16573.5	4495		Dexamethasome 10	0.00756693	0.000207194	0.0029771	0.000143684	0.00936508	0.0292818	0.0104124	0.000274951	6.01469e-06	0.179867	0.000331097
asp min	100		1955	96	61	3297.5	11283.5	50	107	76.5	14864	16975	5622.5		Dexamethasome 0.1	0.00777314	0.00147941	0.000440825	0.000145324	0.287828	0.00308958	0.000884392	0.024668	5.44879e-06	0.852241	0.000323889
asp min	100		2228	82	59	2819	11461	44	93	68	14467	16605	4594.5		Dexamethasome 0.00001	0.0932822	0.405956	0.438493	0.00824363	0.428304	0.524153	0.769999	0.225494	0.260408	0.566159	0.100248
para max	6000		1867	58	41.5	157	11226	33	76.5	51	3667	16939	3720		noDMSO -LPS	0.019634	8.39824e-05	0.00066208	0.00014207	0.0327996	0.0049086	0.000511129	0.0212825	9.41688e-05	0.18497	0.000355609
para max	6000		1711	51.5	38	94	10501	35	69	47	2095.5	16432	2544		DMSO -LPS	0.031285	0.000284361	0.00356961	8.99107e-05	0.0411003	0.00281978	0.00124943	0.000235017	0.0275633	0.568657	0.00028562
para min	600		1992.5	64	48	1270	11287	42	76	58	13854	16461	3457.5
para min	600		2040	78	53	2264	11151	41	90	61	13661	16267	4715		using both solvents
ibu mid	1500		1973	64	42	554	11074	40	75.5	48.5	3948	15721	3699		TTEST	Tail 2	Type 3
ibu mid	1500		1662	61	40	581	10795	39	73.5	50	2978.5	16238	3592			Hu IL-1b	Hu IL-2	Hu IL-4	Hu IL-6	Hu IL-8	Hu G-CSF	Hu GM-CSF	Hu IFN-g	Hu MCP-1(MCAF)	Hu MIP-1b	Hu TNF-a
ibu min	300		2331	81	60	2019	10813	47	88	66	14055.5	16083.5	4853		noDMSO +LPS
ibu min	300		1873	77.5	47	2261	10848	42	86.5	61.5	13215	16445.5	4933.5		DMSO +LPS
pred max	300		1557	34	31	290.5	10986	28	59	37	7154	16864	260.5		A100
pred max	300		1965	34	31.5	253	10549	35	56	38	5336	15709	236		A30
first pred min second is blank	150		3469	26	23.5	32	10184	21	47	28	397	15632.5	428		A10
dex max	10		1193	31	27.5	52	10496.5	28	45	29	1800	16992	170		A3
dex max	10		1029	32	23.5	68.5	10373	23	53	29	1402.5	16671	149.5		Diclofenac 500
dex mid	0.1		1076	34	25	81	10725	27	48	33	1711.5	16529	187		Diclofenac 100
dex mid	0.1		879	29	27	64	10261	25.5	50.5	27	1393	16078	155		Aspirin 100
dex min	1e-05		1583	73.5	50	1124	10334.5	41	89.5	57.5	14173.5	16342	3977.5		Paracetamol 6000
dex min	1e-05		1388	61	43.5	1322	10874.5	36	76	58	14052.5	16549.5	3853		Paracetamol 600
DMSO -LPS			1377	28	23	85	10660	26	42	30	4769	16802	248.5		Ibuprofen 1500
DMSO -LPS			1215	31	26	66	10660	26	44.5	24	4832.5	16799	268		Ibuprofen 300
noLPS			1443	31	25	128	10560	22	49.5	32	5608	15902	270		Prednisone 300
noLPS			1393.5	31.5	29	85	10381.5	25	48	29.5	4078.5	16102	346.5		Prednisone 150
															Dexamethasome 10
															Dexamethasome 0.1
															Dexamethasome 0.00001
															noDMSO -LPS
															DMSO -LPS

## Sheet: Sheet2
Location	Sample	concentration	Hu IL-1b	Hu IL-2	Hu IL-4	Hu IL-6	Hu IL-8	Hu G-CSF	Hu GM-CSF	Hu IFN-g	Hu MCP-1(MCAF)	Hu MIP-1b	Hu TNF-a
A1	A100	100	750	37	26	34	10884	26	54	27	876	16637.5	420.5	A100	397.75	22.75	A100
A2	A100	100	884.5	28	26	31	11214	22.5	52	26	837.5	16837	375
B1	A30	30	919	60.5	39	257	11137.5	37	77.5	46.5	7643	17430	2654	A30	2462.5	191.5	A30
B2	A30	30	1179	55	38	292	11087.5	32	75	49	8921	17123.5	2271
C1	A10	10	1350	77	48	1321	10973.5	43	90	59.5	12608	16663	4098	A10	3974.25	123.75	A10
C2	A10	10	1451	72	52	1562	11157.5	39	92	62	12603	16831	3850.5
D1	A3	3	1474	79	48	1633	11828	45	85	60.5	13349	17058	4402	A3	4527	125	A3
D2	A3	3	1734.5	79	49	2142.5	11254	44	97.5	63	13667	16978	4652
E3	Diclo max	1000	1627	24	21	55	10036	18	47	22	995	14328	96	Diclo max	76.25	19.75	Diclo max
E4	Diclo max	1000	1364	20	18	35	9175	17.5	42	20.5	486	12746	56.5
F3	diclo mid	500	1290	34	29	61	10539	23	58.5	31	520.5	16357.5	831	diclo mid	715.5	115.5	diclo mid
F4	diclo mid	500	1298.5	31	25	40	9913	19	47	29	414.5	16023	600
G3	diclo min	100	1749	86	57	3263.5	11118	49	94	66	13764	16938	5209	diclo min	4852	357	diclo min
G4	diclo min	100	1632	67	55	2963.5	11094	47	89	61	13728	16573.5	4495
H3	pred max	300	1557	34	31	290.5	10986	28	59	37	7154	16864	260.5	pred max	248.25	12.25	pred max
H4	pred max	300	1965	34	31.5	253	10549	35	56	38	5336	15709	236
H9	first pred min second is blank	150	3469	26	23.5	32	10184	21	47	28	397	15632.5	428	first pred min second is blank	428	0	first pred min second is blank
C5	asp max	1000	2198	107	66	4222	10621	52	103.5	77	14154	16501	6806	asp max	6515	291	asp max
C6	asp max	1000	2430	104.5	62	4096	11374	55	100	75	14077	16612	6224
D5	asp min	100	1955	96	61	3297.5	11283.5	50	107	76.5	14864	16975	5622.5	asp min	5108.5	514	asp min
D6	asp min	100	2228	82	59	2819	11461	44	93	68	14467	16605	4594.5
E5	para max	6000	1867	58	41.5	157	11226	33	76.5	51	3667	16939	3720	para max	3132	588	para max
E6	para max	6000	1711	51.5	38	94	10501	35	69	47	2095.5	16432	2544
F5	para min	600	1992.5	64	48	1270	11287	42	76	58	13854	16461	3457.5	para min	4086.25	628.75	para min
F6	para min	600	2040	78	53	2264	11151	41	90	61	13661	16267	4715
G5	ibu mid	1500	1973	64	42	554	11074	40	75.5	48.5	3948	15721	3699	ibu mid	3645.5	53.5	ibu mid
G6	ibu mid	1500	1662	61	40	581	10795	39	73.5	50	2978.5	16238	3592
H5	ibu min	300	2331	81	60	2019	10813	47	88	66	14055.5	16083.5	4853	ibu min	4893.25	40.25	ibu min
H6	ibu min	300	1873	77.5	47	2261	10848	42	86.5	61.5	13215	16445.5	4933.5
A7	dex max	10	1193	31	27.5	52	10496.5	28	45	29	1800	16992	170	dex max	159.75	10.25	dex max
A8	dex max	10	1029	32	23.5	68.5	10373	23	53	29	1402.5	16671	149.5
B7	dex mid	0.1	1076	34	25	81	10725	27	48	33	1711.5	16529	187	dex mid	171	16	dex mid
B8	dex mid	0.1	879	29	27	64	10261	25.5	50.5	27	1393	16078	155
C7	dex min	1e-05	1583	73.5	50	1124	10334.5	41	89.5	57.5	14173.5	16342	3977.5	dex min	3915.25	62.25	dex min
C8	dex min	1e-05	1388	61	43.5	1322	10874.5	36	76	58	14052.5	16549.5	3853
D9	DMSO -LPS		1377	28	23	85	10660	26	42	30	4769	16802	248.5	DMSO -LPS	258.25	9.75	DMSO -LPS
D10	DMSO -LPS		1215	31	26	66	10660	26	44.5	24	4832.5	16799	268
G9	no LPS		1925	72	53	2256.5	10867	42	95	63.5	13106	15806.5	4427	LPS	4366.5	60.5	LPS
G10	no LPS		2060	77	50	2268	11040.5	45	83	58	13829.5	15523	4306
H10	BLANK		8.5	7	8	5	6	4.5	26	6	8	20	6	BLANK	6	0	BLANK
E9	DMSO +LPS		1783	71	45	1909	10760.5	35.5	79	57	13213.5	16976	3986	DMSO +LPS	4534.5	548.5	DMSO +LPS
E10	DMSO +LPS		1543	81	54	2261	11066	41	84.5	62	14508	16586	5083
F9	LPS		1393.5	31.5	29	85	10381.5	25	48	29.5	4078.5	16102	346.5	no LPS	308.25	38.25	no LPS
F10	LPS		1443	31	25	128	10560	22	49.5	32	5608	15902	270
