# Supplementary material for: The wide spectrum anti-inflammatory activity of andrographolide in comparison to NSAIDs: A promising therapeutic compound against the cytokine storm
Source: PLoS One. 2024 Jul 17;19(7):e0299965. doi: 10.1371/journal.pone.0299965 (PMC11253928; doi:10.1371/journal.pone.0299965)
Supplement: S1 File — (ZIP) [file pone.0299965.s001.zip › Supplement No.1 MTT Data/MTT data/standard curves for 17 plex.xlsx]

## Sheet: ml 20150326 17 plex THP-1
File Name: C:\Users\alogana\Desktop\ml 17 plex THP-1.rbx
Acquisition Date:
Reader Serial Number: LX10004220301
Plate ID:
RP1 PMT (Volts): 542.86
RP1 Target: 3668
		Hu IL-1b (39)	Hu IL-2 (38)	Hu IL-4 (52)	Hu IL-5 (33)	Hu IL-6 (19)	Hu IL-7 (74)	Hu IL-8 (54)	Hu IL-10 (56)	Hu IL-12(p70) (75)	Hu IL-13 (51)	Hu IL-17 (76)	Hu G-CSF (57)	Hu GM-CSF (34)	Hu IFN-g (21)	Hu MCP-1(MCAF) (53)	Hu MIP-1b (18)	Hu TNF-a (36)
Type	Well	FI	FI	FI	FI	FI	FI	FI	FI	FI	FI	FI	FI	FI	FI	FI	FI	FI
B	H10	8.5	7	8	7	5	9.5	6	16	11	6	16	4.5	26	6	8	20	6
S1	A11,A12	---	16602.5	13237.3	---	20031.8	---	10750.5	13526	12412.3	23026.8	11165	---	17177	5540.5	---	16420.5	---
S2	B11,B12	19824.5	11561.5	8567.8	---	15644.8	14802	8384.5	11911	7228	20474.5	4478	6973.5	9585.5	1943.5	13636	15615	11437.3
S3	C11,C12	16622.3	5349	3319	23816.3	9275.8	7092	4877.8	7603.5	3182.3	11150	1181.5	3397.5	3217	386.5	7127.3	13686.8	5406.3
S4	D11,D12	10188.3	1774.5	860.3	16577.5	4025.3	2131.5	2097.8	3530	1167.5	4501.5	365.5	962.8	734.5	109	2169.3	7914	1811.5
S5	E11,E12	4579.3	498.3	206.8	7095.8	1441	615	892	1303.5	421.5	1425.5	133	194	205	37	586.3	2870.5	497
S6	F11,F12	2400.8	238	136	3279.3	766	360	750.5	562.5	235	701	76.8	111.5	122	19	287.3	1175	203.8
S7	G11,G12	1221.5	114.3	63.5	1462	378.3	158.3	360.5	252	123.8	285.5	49.8	55.5	56.3	---	101	382.3	95.3
S8	H11,H12	---	---	---	352.5	---	52.5	---	83.5	---	---	---	---	---	---	23.5	---	---
X1	A1,A2	817.3	32.5	26	14	32.5	12.5	11049	31.5	40.5	12	185.3	24.3	53	26.5	856.8	16737.3	397.8
X2	B1,B2	1049	57.8	38.5	15.3	274.5	15	11112.5	32.5	46.8	13	172.8	34.5	76.3	47.8	8282	17276.8	2462.5
X3	C1,C2	1400.5	74.5	50	13.5	1441.5	15.3	11065.5	34	56.5	13.5	152	41	91	60.8	12605.5	16747	3974.3
X4	D1,D2	1604.3	79	48.5	15.5	1887.8	16.5	11541	32.8	47	13	209.3	44.5	91.3	61.8	13508	17018	4527
X5	E1,E2	1012.5	41.3	30.5	25	64.5	15	10936.3	33.3	36.8	13	146.8	27	59.3	34	1249.8	16700	1129.3
X6	F1,F2	1163.3	64.5	47	12	163.5	13.5	11229.5	30	54.8	12	144.3	39.5	82	51	4754.5	17280.3	3789
X7	G1,G2	1427.5	66.3	44	27.5	706.3	16.5	11280.5	37	52.5	17.5	157	36	82.3	53.5	11178	16992.5	3201.5
X8	H1,H2	1819	86.3	56	302.5	957	32.5	11211	104.5	70.5	74.3	171.5	42.3	90	54.5	12345	16689	2665.5
X9	A3,A4	1153.3	29	25	12	55.8	12.5	10875.5	30.5	42.5	10.5	106.5	24	54.5	30.8	1240	16497.5	343
X10	B3,B4	1277.5	52.8	42.3	10.8	83.5	14.5	10754.5	30	41.3	10.5	138.5	34	71	43	2555.8	16923.8	2838
X11	C3,C4	1498	63.8	40	13.5	446	14.5	11276.8	31	41.5	12	179	36.8	73.3	49	10258.8	16620.5	2998.8
X12	D3,D4	1746.5	64	44	41.3	1299.3	17.3	11256.3	43.5	47.5	19	146.3	37.8	82.8	55	13094.8	17087	3069.5
X13	E3,E4	1495.5	22	19.5	12.5	45	12	9605.5	24.5	32.5	9.8	77.3	17.8	44.5	21.3	740.5	13537	76.3
X14	F3,F4	1294.3	32.5	27	12.5	50.5	13	10226	27.5	44.5	9.5	132.3	21	52.8	30	467.5	16190.3	715.5
X15	G3,G4	1690.5	76.5	56	13.5	3113.5	15.5	11106	41	54.3	11.5	176.5	48	91.5	63.5	13746	16755.8	4852
X16	H3,H4	1761	34	31.3	12.8	271.8	14	10767.5	29	50	10.5	153.5	31.5	57.5	37.5	6245	16286.5	248.3
X17	A5,A6	1010	28	24.8	11.5	71.5	11.5	7485.5	27.5	45.5	11.3	135.3	24.3	52.5	25.8	1311.5	16499	203.5
X18	B5,B6	2480.5	65.8	43	12.5	1258.3	13	10536.5	35.5	42.5	13.5	206	48.5	78.5	59	13255.5	16172.3	3261.5
X19	C5,C6	2314	105.8	64	13.8	4159	16	10997.5	34.5	43.3	13.5	169.8	53.5	101.8	76	14115.5	16556.5	6515
X20	D5,D6	2091.5	89	60	43	3058.3	17	11372.3	47.3	51.5	21.3	176	47	100	72.3	14665.5	16790	5108.5
X21	E5,E6	1789	54.8	39.8	13.5	125.5	14.3	10863.5	29	45.3	11.5	169	34	72.8	49	2881.3	16685.5	3132
X22	F5,F6	2016.3	71	50.5	13	1767	16	11219	35	43.5	12.8	172.5	41.5	83	59.5	13757.5	16364	4086.3
X23	G5,G6	1817.5	62.5	41	11.5	567.5	14.3	10934.5	27	45	10.3	160.8	39.5	74.5	49.3	3463.3	15979.5	3645.5
X24	H5,H6	2102	79.3	53.5	12.5	2140	15	10830.5	31.8	55	10.8	145.3	44.5	87.3	63.8	13635.3	16264.5	4893.3
X25	A7,A8	1111	31.5	25.5	12.5	60.3	13	10434.8	27.5	42	10.5	149.3	25.5	49	29	1601.3	16831.5	159.8
X26	B7,B8	977.5	31.5	26	11.5	72.5	13.3	10493	25.8	39.5	10	126.8	26.3	49.3	30	1552.3	16303.5	171
X27	C7,C8	1485.5	67.3	46.8	17	1223	15	10604.5	34	49.5	13	141.8	38.5	82.8	57.8	14113	16445.8	3915.3
X28	D7,D8	825.3	29	27.5	11.5	56	13.5	10531	26.5	46	9	145.3	28	49	31.3	1771	16647	337.5
X29	E7,E8	1090	43.8	33	11.5	438.5	13.3	10725	29.5	48	11	164.8	32	61.5	39.8	10822.5	16738	1132.5
X30	F7,F8	1229	45.8	34.8	11.5	620	14	11078.3	28.5	45.5	10.5	129.3	32	58	41.5	12537.3	15700.5	1467
X31	G7,G8	4282.8	24	20.8	8.8	36.5	12.5	10026.8	21.3	30.5	8.5	91.3	20.5	45.8	24.5	939.5	14311.3	193.5
X32	H7,H8	1287.5	46.3	30.3	12	531.5	13	10772.5	28.5	44.5	9.5	135	29	61.3	41.8	10626.8	16882	1734.8
X33	A9,A10	1414	74.5	49	13	2342.5	13.8	10538.3	31	36	11.5	120.5	35	83	52.8	13709.5	16048.8	5260.5
X34	B9,B10	1311	31	28	11.8	81	13	10282	29	37.8	10.3	121.5	29	48	31.3	2800	16529.5	203
X35	C9,C10	1653.5	77	46.5	13.5	1709.3	15	10915.5	33.3	48.8	11.3	138.5	38.8	91	62.5	13760.3	16702.5	4559.8
X36	D9,D10	1296	29.5	24.5	10.5	75.5	12.5	10660	28.8	44.3	9.5	149.5	26	43.3	27	4800.8	16800.5	258.3
X37	E9,E10	1663	76	49.5	14.5	2085	14.5	10913.3	30.8	47.8	13.3	145.5	38.3	81.8	59.5	13860.8	16781	4534.5
X38	F9,F10	1418.3	31.3	27	11.3	106.5	13	10470.8	31	34.5	10	155	23.5	48.8	30.8	4843.3	16002	308.3
X39	G9,G10	1992.5	74.5	51.5	11.8	2262.3	14	10953.8	31	42	10.3	205.8	43.5	89	60.8	13467.8	15664.8	4366.5
X40	H9	3469	26	23.5	9.5	32	12	10184	21	35	9	124.5	21	47	28	397	15632.5	428
		Hu IL-1b (39)	Hu IL-2 (38)	Hu IL-4 (52)	Hu IL-5 (33)	Hu IL-6 (19)	Hu IL-7 (74)	Hu IL-8 (54)	Hu IL-10 (56)	Hu IL-12(p70) (75)	Hu IL-13 (51)	Hu IL-17 (76)	Hu G-CSF (57)	Hu GM-CSF (34)	Hu IFN-g (21)	Hu MCP-1(MCAF) (53)	Hu MIP-1b (18)	Hu TNF-a (36)
Type	Well	FI - Bkgd	FI - Bkgd	FI - Bkgd	FI - Bkgd	FI - Bkgd	FI - Bkgd	FI - Bkgd	FI - Bkgd	FI - Bkgd	FI - Bkgd	FI - Bkgd	FI - Bkgd	FI - Bkgd	FI - Bkgd	FI - Bkgd	FI - Bkgd	FI - Bkgd
B	H10	8.5	7	8	7	5	9.5	6	16	11	6	16	4.5	26	6	8	20	6
S1	A11,A12	---	16595.5	13229.3	---	20026.8	---	10744.5	13510	12401.3	23020.8	11149	---	17151	5534.5	---	16400.5	---
S2	B11,B12	19816	11554.5	8559.8	---	15639.8	14792.5	8378.5	11895	7217	20468.5	4462	6969	9559.5	1937.5	13628	15595	11431.3
S3	C11,C12	16613.8	5342	3311	23809.3	9270.8	7082.5	4871.8	7587.5	3171.3	11144	1165.5	3393	3191	380.5	7119.3	13666.8	5400.3
S4	D11,D12	10179.8	1767.5	852.3	16570.5	4020.3	2122	2091.8	3514	1156.5	4495.5	349.5	958.3	708.5	103	2161.3	7894	1805.5
S5	E11,E12	4570.8	491.3	198.8	7088.8	1436	605.5	886	1287.5	410.5	1419.5	117	189.5	179	31	578.3	2850.5	491
S6	F11,F12	2392.3	231	128	3272.3	761	350.5	744.5	546.5	224	695	60.8	107	96	13	279.3	1155	197.8
S7	G11,G12	1213	107.3	55.5	1455	373.3	148.8	354.5	236	112.8	279.5	33.8	51	30.3	---	93	362.3	89.3
S8	H11,H12	---	---	---	345.5	---	43	---	67.5	---	---	---	---	---	---	15.5	---	---
X1	A1,A2	808.8	25.5	18	7	27.5	3	11043	15.5	29.5	6	169.3	19.8	27	20.5	848.8	16717.3	391.8
X2	B1,B2	1040.5	50.8	30.5	8.3	269.5	5.5	11106.5	16.5	35.8	7	156.8	30	50.3	41.8	8274	17256.8	2456.5
X3	C1,C2	1392	67.5	42	6.5	1436.5	5.8	11059.5	18	45.5	7.5	136	36.5	65	54.8	12597.5	16727	3968.3
X4	D1,D2	1595.8	72	40.5	8.5	1882.8	7	11535	16.8	36	7	193.3	40	65.3	55.8	13500	16998	4521
X5	E1,E2	1004	34.3	22.5	18	59.5	5.5	10930.3	17.3	25.8	7	130.8	22.5	33.3	28	1241.8	16680	1123.3
X6	F1,F2	1154.8	57.5	39	5	158.5	4	11223.5	14	43.8	6	128.3	35	56	45	4746.5	17260.3	3783
X7	G1,G2	1419	59.3	36	20.5	701.3	7	11274.5	21	41.5	11.5	141	31.5	56.3	47.5	11170	16972.5	3195.5
X8	H1,H2	1810.5	79.3	48	295.5	952	23	11205	88.5	59.5	68.3	155.5	37.8	64	48.5	12337	16669	2659.5
X9	A3,A4	1144.8	22	17	5	50.8	3	10869.5	14.5	31.5	4.5	90.5	19.5	28.5	24.8	1232	16477.5	337
X10	B3,B4	1269	45.8	34.3	3.8	78.5	5	10748.5	14	30.3	4.5	122.5	29.5	45	37	2547.8	16903.8	2832
X11	C3,C4	1489.5	56.8	32	6.5	441	5	11270.8	15	30.5	6	163	32.3	47.3	43	10250.8	16600.5	2992.8
X12	D3,D4	1738	57	36	34.3	1294.3	7.8	11250.3	27.5	36.5	13	130.3	33.3	56.8	49	13086.8	17067	3063.5
X13	E3,E4	1487	15	11.5	5.5	40	2.5	9599.5	8.5	21.5	3.8	61.3	13.3	18.5	15.3	732.5	13517	70.3
X14	F3,F4	1285.8	25.5	19	5.5	45.5	3.5	10220	11.5	33.5	3.5	116.3	16.5	26.8	24	459.5	16170.3	709.5
X15	G3,G4	1682	69.5	48	6.5	3108.5	6	11100	25	43.3	5.5	160.5	43.5	65.5	57.5	13738	16735.8	4846
X16	H3,H4	1752.5	27	23.3	5.8	266.8	4.5	10761.5	13	39	4.5	137.5	27	31.5	31.5	6237	16266.5	242.3
X17	A5,A6	1001.5	21	16.8	4.5	66.5	2	7479.5	11.5	34.5	5.3	119.3	19.8	26.5	19.8	1303.5	16479	197.5
X18	B5,B6	2472	58.8	35	5.5	1253.3	3.5	10530.5	19.5	31.5	7.5	190	44	52.5	53	13247.5	16152.3	3255.5
X19	C5,C6	2305.5	98.8	56	6.8	4154	6.5	10991.5	18.5	32.3	7.5	153.8	49	75.8	70	14107.5	16536.5	6509
X20	D5,D6	2083	82	52	36	3053.3	7.5	11366.3	31.3	40.5	15.3	160	42.5	74	66.3	14657.5	16770	5102.5
X21	E5,E6	1780.5	47.8	31.8	6.5	120.5	4.8	10857.5	13	34.3	5.5	153	29.5	46.8	43	2873.3	16665.5	3126
X22	F5,F6	2007.8	64	42.5	6	1762	6.5	11213	19	32.5	6.8	156.5	37	57	53.5	13749.5	16344	4080.3
X23	G5,G6	1809	55.5	33	4.5	562.5	4.8	10928.5	11	34	4.3	144.8	35	48.5	43.3	3455.3	15959.5	3639.5
X24	H5,H6	2093.5	72.3	45.5	5.5	2135	5.5	10824.5	15.8	44	4.8	129.3	40	61.3	57.8	13627.3	16244.5	4887.3
X25	A7,A8	1102.5	24.5	17.5	5.5	55.3	3.5	10428.8	11.5	31	4.5	133.3	21	23	23	1593.3	16811.5	153.8
X26	B7,B8	969	24.5	18	4.5	67.5	3.8	10487	9.8	28.5	4	110.8	21.8	23.3	24	1544.3	16283.5	165
X27	C7,C8	1477	60.3	38.8	10	1218	5.5	10598.5	18	38.5	7	125.8	34	56.8	51.8	14105	16425.8	3909.3
X28	D7,D8	816.8	22	19.5	4.5	51	4	10525	10.5	35	3	129.3	23.5	23	25.3	1763	16627	331.5
X29	E7,E8	1081.5	36.8	25	4.5	433.5	3.8	10719	13.5	37	5	148.8	27.5	35.5	33.8	10814.5	16718	1126.5
X30	F7,F8	1220.5	38.8	26.8	4.5	615	4.5	11072.3	12.5	34.5	4.5	113.3	27.5	32	35.5	12529.3	15680.5	1461
X31	G7,G8	4274.3	17	12.8	1.8	31.5	3	10020.8	5.3	19.5	2.5	75.3	16	19.8	18.5	931.5	14291.3	187.5
X32	H7,H8	1279	39.3	22.3	5	526.5	3.5	10766.5	12.5	33.5	3.5	119	24.5	35.3	35.8	10618.8	16862	1728.8
X33	A9,A10	1405.5	67.5	41	6	2337.5	4.3	10532.3	15	25	5.5	104.5	30.5	57	46.8	13701.5	16028.8	5254.5
X34	B9,B10	1302.5	24	20	4.8	76	3.5	10276	13	26.8	4.3	105.5	24.5	22	25.3	2792	16509.5	197
X35	C9,C10	1645	70	38.5	6.5	1704.3	5.5	10909.5	17.3	37.8	5.3	122.5	34.3	65	56.5	13752.3	16682.5	4553.8
X36	D9,D10	1287.5	22.5	16.5	3.5	70.5	3	10654	12.8	33.3	3.5	133.5	21.5	17.3	21	4792.8	16780.5	252.3
X37	E9,E10	1654.5	69	41.5	7.5	2080	5	10907.3	14.8	36.8	7.3	129.5	33.8	55.8	53.5	13852.8	16761	4528.5
X38	F9,F10	1409.8	24.3	19	4.3	101.5	3.5	10464.8	15	23.5	4	139	19	22.8	24.8	4835.3	15982	302.3
X39	G9,G10	1984	67.5	43.5	4.8	2257.3	4.5	10947.8	15	31	4.3	189.8	39	63	54.8	13459.8	15644.8	4360.5
X40	H9	3460.5	19	15.5	2.5	27	2.5	10178	5	24	3	108.5	16.5	21	22	389	15612.5	422
		Hu IL-1b (39)	Hu IL-2 (38)	Hu IL-4 (52)	Hu IL-5 (33)	Hu IL-6 (19)	Hu IL-7 (74)	Hu IL-8 (54)	Hu IL-10 (56)	Hu IL-12(p70) (75)	Hu IL-13 (51)	Hu IL-17 (76)	Hu G-CSF (57)	Hu GM-CSF (34)	Hu IFN-g (21)	Hu MCP-1(MCAF) (53)	Hu MIP-1b (18)	Hu TNF-a (36)
Type	Well	Std Dev	Std Dev	Std Dev	Std Dev	Std Dev	Std Dev	Std Dev	Std Dev	Std Dev	Std Dev	Std Dev	Std Dev	Std Dev	Std Dev	Std Dev	Std Dev	Std Dev
B	H10	0	0	0	0	0	0	0	0	0	0	0	0	0	0	0	0	0
S1	A11,A12		119.5	295.22		124.1		249.61	359.21	230.87	232.99	516.19		170.41	255.27		13.44
S2	B11,B12	183.14	96.87	223.09		247.13	947.52	215.67	203.65	227.69	519.72	318.2	113.84	229.81	340.12	302.64	421.44	334.82
S3	C11,C12	404.82	5.66	11.31	16.62	286.02	277.19	68.24	170.41	61.87	442.65	94.05	112.43	31.11	10.61	37.12	381.48	170.06
S4	D11,D12	336.23	109.6	131.88	130.11	136.83	123.04	61.87	12.02	36.06	2.12	0.71	107.83	33.23	9.9	66.11	247.49	58.69
S5	E11,E12	234.41	21.57	4.6	556.14	50.91	28.28	7.07	68.59	14.85	120.92	7.78	22.63	2.83	7.07	21.57	164.76	42.43
S6	F11,F12	162.28	1.41	2.83	365.93	7.07	21.21	0.71	4.95	4.24	65.76	1.06	0.71	2.83	0	0.35	29.7	2.47
S7	G11,G12	82.73	4.6	3.54	189.5	22.27	10.25	4.95	14.14	1.06	20.51	1.77	0.71	3.89		7.07	7.42	1.06
S8	H11,H12				47.38		4.95		3.54							0.71
X1	A1,A2	95.11	6.36	0	2.83	2.12	0.71	233.35	3.54	3.54	2.83	71.06	2.47	1.41	0.71	27.22	141.07	32.17
X2	B1,B2	183.85	3.89	0.71	0.35	24.75	1.41	35.36	0.71	3.89	1.41	0.35	3.54	1.77	1.77	903.68	216.73	270.82
X3	C1,C2	71.42	3.54	2.83	0.71	170.41	2.47	130.11	1.41	14.14	0.71	24.04	2.83	1.41	1.77	3.54	118.79	175.01
X4	D1,D2	184.2	0	0.71	3.54	360.27	2.12	405.88	2.47	2.83	1.41	37.12	0.71	8.84	1.77	224.86	56.57	176.78
X5	E1,E2	27.58	1.77	1.41	18.38	10.61	1.41	167.23	6.72	0.35	2.83	27.93	0	1.06	1.41	54.09	625.08	318.55
X6	F1,F2	7.42	0.71	5.66	1.41	0.71	0.71	139.3	1.41	0.35	0	12.37	0.71	1.41	1.41	629.33	356.74	134.35
X7	G1,G2	61.52	2.47	0	21.92	228.75	3.54	99.7	8.49	4.95	4.95	9.9	2.83	5.3	0	632.15	292.04	232.64
X8	H1,H2	366.28	43.49	15.56	410.83	124.45	24.04	32.53	105.36	28.99	87.33	10.61	4.6	19.8	6.36	80.61	253.14	426.39
X9	A3,A4	27.93	1.41	2.83	1.41	21.57	0.71	149.2	0.71	6.36	0.71	19.09	0.71	0.71	4.6	443.36	306.88	93.34
X10	B3,B4	55.86	3.18	5.3	1.06	17.68	0.71	161.93	0	2.47	2.12	17.68	1.41	5.66	5.66	713.82	194.1	368.4
X11	C3,C4	98.99	2.47	1.41	0.71	199.4	0.71	76.72	1.41	1.41	1.41	12.73	3.18	1.77	1.41	1865.7	368.4	370.17
X12	D3,D4	34.65	7.07	2.83	26.52	307.24	1.77	316.43	9.19	0.71	7.07	20.86	1.06	1.77	4.24	83.79	332.34	16.26
X13	E3,E4	185.97	2.83	2.12	2.12	14.14	1.41	608.82	0.71	2.12	0.35	12.37	0.35	3.54	1.06	359.92	1118.64	27.93
X14	F3,F4	6.01	2.12	2.83	0.71	14.85	1.41	442.65	2.12	12.02	0.71	18.74	2.83	8.13	1.41	74.95	236.53	163.34
X15	G3,G4	82.73	13.44	1.41	0.71	212.13	0.71	16.97	1.41	1.06	2.12	43.13	1.41	3.54	3.54	25.46	257.74	504.87
X16	H3,H4	288.5	0	0.35	0.35	26.52	0	309.01	1.41	18.38	0.71	2.12	4.95	2.12	0.71	1285.52	816.71	17.32
X17	A5,A6	39.6	0	1.77	0.71	4.95	0.71	13.44	2.12	7.78	0.35	14.5	0.35	2.12	1.06	166.17	195.16	17.68
X18	B5,B6	627.2	6.72	4.24	0.71	98.64	0	444.77	0.71	2.12	2.12	19.8	4.95	2.12	7.07	241.12	259.86	207.18
X19	C5,C6	164.05	1.77	2.83	1.77	89.1	1.41	532.45	2.12	3.89	2.12	5.3	2.12	2.47	1.41	54.45	78.49	411.54
X20	D5,D6	193.04	9.9	1.41	12.73	338.35	0	125.51	6.01	3.54	4.6	48.08	4.24	9.9	6.01	280.72	261.63	726.91
X21	E5,E6	110.31	4.6	2.47	0.71	44.55	1.06	512.65	0	8.13	0.71	2.83	1.41	5.3	2.83	1111.22	358.5	831.56
X22	F5,F6	33.59	9.9	3.54	0	702.86	1.41	96.17	2.83	6.36	0.35	22.63	0.71	9.9	2.12	136.47	137.18	889.19
X23	G5,G6	219.91	2.12	1.41	2.12	19.09	1.06	197.28	0	2.83	1.06	6.01	0.71	1.41	1.06	685.54	365.57	75.66
X24	H5,H6	323.85	2.47	9.19	2.12	171.12	2.83	24.75	3.89	2.83	1.06	22.98	3.54	1.06	3.18	594.32	255.97	56.92
X25	A7,A8	115.97	0.71	2.83	2.12	11.67	0	87.33	2.12	1.41	0.71	6.72	3.54	5.66	0	281.07	226.98	14.5
X26	B7,B8	139.3	3.54	1.41	0.71	12.02	0.35	328.1	1.77	3.54	1.41	16.62	1.06	1.77	4.24	225.21	318.91	22.63
X27	C7,C8	137.89	8.84	4.6	7.07	140.01	0	381.84	5.66	0.71	1.41	1.77	3.54	9.55	0.35	85.56	146.72	88.03
X28	D7,D8	176.42	0	0.71	0.71	5.66	0.71	164.05	0.71	7.07	1.41	30.76	2.83	1.41	1.77	466.69	144.96	45.96
X29	E7,E8	109.6	12.37	5.66	2.12	369.82	1.77	2.83	0.71	16.97	1.41	37.12	2.83	6.36	8.13	3553.92	357.09	1033.08
X30	F7,F8	45.25	3.18	3.18	0.71	74.95	0	145.31	4.95	4.95	0.71	13.79	1.41	5.66	4.95	312.19	1222.59	414.36
X31	G7,G8	324.21	2.83	2.47	0.35	13.44	0.71	437.35	0.35	0.71	0.71	10.25	2.12	6.01	3.54	844.99	2012.78	85.56
X32	H7,H8	150.61	4.6	1.06	0	311.83	0	164.76	3.54	5.66	2.12	24.04	0	3.18	7.42	2912.22	15.56	971.21
X33	A9,A10	216.37	10.61	9.19	2.83	132.23	0.35	1429.42	5.66	4.24	0.71	35.36	4.95	15.56	11.67	532.45	467.04	127.99
X34	B9,B10	86.97	1.41	1.41	0.35	4.24	1.41	260.22	1.41	2.47	1.06	0.71	1.41	0	0.35	389.62	135.76	35.36
X35	C9,C10	37.48	4.24	3.54	0.71	88.03	0	206.48	0.35	3.89	0.35	12.02	1.06	4.24	2.12	305.12	14.14	288.15
X36	D9,D10	114.55	2.12	2.12	0.71	13.44	0.71	0	1.06	6.01	2.12	14.85	0	1.77	4.24	44.9	2.12	13.79
X37	E9,E10	169.71	7.07	6.36	2.12	248.9	0.71	216.02	2.47	5.3	1.77	21.92	3.89	3.89	3.54	915.35	275.77	775.7
X38	F9,F10	35	0.35	2.83	0.35	30.41	1.41	126.22	1.41	4.95	2.83	11.31	2.12	1.06	1.77	1081.52	141.42	54.09
X39	G9,G10	95.46	3.54	2.12	1.77	8.13	0	122.68	1.41	7.07	1.06	67.53	2.12	8.49	3.89	511.59	200.46	85.56
X40	H9	0	0	0	0	0	0	0	0	0	0	0	0	0	0	0	0	0
		Hu IL-1b (39)	Hu IL-2 (38)	Hu IL-4 (52)	Hu IL-5 (33)	Hu IL-6 (19)	Hu IL-7 (74)	Hu IL-8 (54)	Hu IL-10 (56)	Hu IL-12(p70) (75)	Hu IL-13 (51)	Hu IL-17 (76)	Hu G-CSF (57)	Hu GM-CSF (34)	Hu IFN-g (21)	Hu MCP-1(MCAF) (53)	Hu MIP-1b (18)	Hu TNF-a (36)
Type	Well	%CV	%CV	%CV	%CV	%CV	%CV	%CV	%CV	%CV	%CV	%CV	%CV	%CV	%CV	%CV	%CV	%CV
B	H10	0	0	0	0	0	0	0	0	0	0	0	0	0	0	0	0	0
S1	A11,A12		0.72	2.23		0.62		2.32	2.66	1.86	1.01	4.62		0.99	4.61		0.08
S2	B11,B12	0.92	0.84	2.6		1.58	6.4	2.57	1.71	3.15	2.54	7.11	1.63	2.4	17.5	2.22	2.7	2.93
S3	C11,C12	2.44	0.11	0.34	0.07	3.08	3.91	1.4	2.24	1.94	3.97	7.96	3.31	0.97	2.74	0.52	2.79	3.15
S4	D11,D12	3.3	6.18	15.33	0.78	3.4	5.77	2.95	0.34	3.09	0.05	0.19	11.2	4.52	9.08	3.05	3.13	3.24
S5	E11,E12	5.12	4.33	2.22	7.84	3.53	4.6	0.79	5.26	3.52	8.48	5.85	11.66	1.38	19.11	3.68	5.74	8.54
S6	F11,F12	6.76	0.59	2.08	11.16	0.92	5.89	0.09	0.88	1.81	9.38	1.38	0.63	2.32	0	0.12	2.53	1.21
S7	G11,G12	6.77	4.02	5.57	12.96	5.89	6.48	1.37	5.61	0.86	7.18	3.55	1.27	6.91		7	1.94	1.11
S8	H11,H12				13.44		9.43		4.23							3.01
X1	A1,A2	11.64	19.58	0	20.2	6.53	5.66	2.11	11.22	8.73	23.57	38.36	10.21	2.67	2.67	3.18	0.84	8.09
X2	B1,B2	17.53	6.73	1.84	2.32	9.02	9.43	0.32	2.18	8.32	10.88	0.2	10.25	2.32	3.7	10.91	1.25	11
X3	C1,C2	5.1	4.75	5.66	5.24	11.82	16.23	1.18	4.16	25.03	5.24	15.82	6.9	1.55	2.91	0.03	0.71	4.4
X4	D1,D2	11.48	0	1.46	22.81	19.08	12.86	3.52	7.56	6.02	10.88	17.74	1.59	9.69	2.86	1.66	0.33	3.9
X5	E1,E2	2.72	4.29	4.64	73.54	16.44	9.43	1.53	20.2	0.96	21.76	19.03	0	1.79	4.16	4.33	3.74	28.21
X6	F1,F2	0.64	1.1	12.04	11.79	0.43	5.24	1.24	4.71	0.65	0	8.58	1.79	1.72	2.77	13.24	2.06	3.55
X7	G1,G2	4.31	3.74	0	79.71	32.39	21.43	0.88	22.93	9.43	28.28	6.31	7.86	6.45	0	5.66	1.72	7.27
X8	H1,H2	20.14	50.42	27.78	135.81	13	73.97	0.29	100.82	41.12	117.61	6.18	10.88	22	11.68	0.65	1.52	16
X9	A3,A4	2.42	4.88	11.31	11.79	38.68	5.66	1.37	2.32	14.97	6.73	17.93	2.95	1.3	14.95	35.75	1.86	27.21
X10	B3,B4	4.37	6.03	12.55	9.87	21.17	4.88	1.51	0	6	20.2	12.76	4.16	7.97	13.16	27.93	1.15	12.98
X11	C3,C4	6.61	3.88	3.54	5.24	44.71	4.88	0.68	4.56	3.41	11.79	7.11	8.66	2.41	2.89	18.19	2.22	12.34
X12	D3,D4	1.98	11.05	6.43	64.28	23.65	10.25	2.81	21.13	1.49	37.22	14.26	2.81	2.14	7.71	0.64	1.94	0.53
X13	E3,E4	12.44	12.86	10.88	16.97	31.43	11.79	6.34	2.89	6.53	3.63	16.02	1.99	7.95	4.99	48.6	8.26	36.63
X14	F3,F4	0.46	6.53	10.48	5.66	29.4	10.88	4.33	7.71	27.01	7.44	14.17	13.47	15.42	4.71	16.03	1.46	22.83
X15	G3,G4	4.89	17.56	2.53	5.24	6.81	4.56	0.15	3.45	1.96	18.45	24.44	2.95	3.86	5.57	0.19	1.54	10.41
X16	H3,H4	16.38	0	1.13	2.77	9.76	0	2.87	4.88	36.77	6.73	1.38	15.71	3.69	1.89	20.58	5.01	6.98
X17	A5,A6	3.92	0	7.14	6.15	6.92	6.15	0.18	7.71	17.09	3.14	10.72	1.46	4.04	4.12	12.67	1.18	8.69
X18	B5,B6	25.29	10.22	9.87	5.66	7.84	0	4.22	1.99	4.99	15.71	9.61	10.21	2.7	11.98	1.82	1.61	6.35
X19	C5,C6	7.09	1.67	4.42	12.86	2.14	8.84	4.84	6.15	8.99	15.71	3.12	3.97	2.43	1.86	0.39	0.47	6.32
X20	D5,D6	9.23	11.12	2.36	29.6	11.06	0	1.1	12.72	6.87	21.63	27.32	9.03	9.9	8.32	1.91	1.56	14.23
X21	E5,E6	6.17	8.39	6.23	5.24	35.5	7.44	4.72	0	17.97	6.15	1.67	4.16	7.29	5.77	38.57	2.15	26.55
X22	F5,F6	1.67	13.94	7	0	39.78	8.84	0.86	8.08	14.63	2.77	13.12	1.7	11.93	3.57	0.99	0.84	21.76
X23	G5,G6	12.1	3.39	3.45	18.45	3.36	7.44	1.8	0	6.29	10.35	3.74	1.79	1.9	2.15	19.79	2.29	2.08
X24	H5,H6	15.41	3.12	17.18	16.97	8	18.86	0.23	12.25	5.14	9.87	15.82	7.95	1.22	4.99	4.36	1.57	1.16
X25	A7,A8	10.44	2.24	11.09	16.97	19.36	0	0.84	7.71	3.37	6.73	4.5	13.86	11.54	0	17.55	1.35	9.07
X26	B7,B8	14.25	11.22	5.44	6.15	16.58	2.67	3.13	6.87	8.95	14.14	13.11	4.04	3.59	14.14	14.51	1.96	13.23
X27	C7,C8	9.28	13.14	9.83	41.59	11.45	0	3.6	16.64	1.43	10.88	1.25	9.18	11.54	0.61	0.61	0.89	2.25
X28	D7,D8	21.38	0	2.57	6.15	10.1	5.24	1.56	2.67	15.37	15.71	21.18	10.1	2.89	5.66	26.35	0.87	13.62
X29	E7,E8	10.06	28.28	17.14	18.45	84.34	13.34	0.03	2.4	35.36	12.86	22.53	8.84	10.35	20.46	32.84	2.13	91.22
X30	F7,F8	3.68	6.96	9.16	6.15	12.09	0	1.31	17.37	10.88	6.73	10.67	4.42	9.75	11.93	2.49	7.79	28.25
X31	G7,G8	7.57	11.79	11.93	4.04	36.81	5.66	4.36	1.66	2.32	8.32	11.24	10.35	13.14	14.43	89.94	14.06	44.22
X32	H7,H8	11.7	9.94	3.51	0	58.67	0	1.53	12.41	12.71	22.33	17.81	0	5.2	17.78	27.4	0.09	55.99
X33	A9,A10	15.3	14.24	18.76	21.76	5.64	2.57	13.56	18.25	11.79	6.15	29.34	14.14	18.74	22.12	3.88	2.91	2.43
X34	B9,B10	6.63	4.56	5.05	3.01	5.24	10.88	2.53	4.88	6.56	10.35	0.58	4.88	0	1.13	13.91	0.82	17.42
X35	C9,C10	2.27	5.51	7.6	5.24	5.15	0	1.89	1.06	7.98	3.14	8.68	2.74	4.66	3.39	2.22	0.08	6.32
X36	D9,D10	8.84	7.19	8.66	6.73	17.79	5.66	0	3.69	13.58	22.33	9.93	0	4.09	15.71	0.94	0.01	5.34
X37	E9,E10	10.2	9.3	12.86	14.63	11.94	4.88	1.98	8.05	11.11	13.34	15.07	10.17	4.76	5.94	6.6	1.64	17.11
X38	F9,F10	2.47	1.13	10.48	3.14	28.55	10.88	1.21	4.56	14.35	28.28	7.3	9.03	2.18	5.75	22.33	0.88	17.55
X39	G9,G10	4.79	4.75	4.12	15.04	0.36	0	1.12	4.56	16.84	10.35	32.82	4.88	9.53	6.4	3.8	1.28	1.96
X40	H9	0	0	0	0	0	0	0	0	0	0	0	0	0	0	0	0	0
		Hu IL-1b (39)	Hu IL-2 (38)	Hu IL-4 (52)	Hu IL-5 (33)	Hu IL-6 (19)	Hu IL-7 (74)	Hu IL-8 (54)	Hu IL-10 (56)	Hu IL-12(p70) (75)	Hu IL-13 (51)	Hu IL-17 (76)	Hu G-CSF (57)	Hu GM-CSF (34)	Hu IFN-g (21)	Hu MCP-1(MCAF) (53)	Hu MIP-1b (18)	Hu TNF-a (36)
Type	Well	Conc in Range	Conc in Range	Conc in Range	Conc in Range	Conc in Range	Conc in Range	Conc in Range	Conc in Range	Conc in Range	Conc in Range	Conc in Range	Conc in Range	Conc in Range	Conc in Range	Conc in Range	Conc in Range	Conc in Range
B	H10
S1	A11,A12		14887.2	4612.66		35035.8		31294.1	32350	35231.7	22795.4	23194.7		13351.6	29444.1		OOR >
S2	B11,B12	80220.6	3455.16	1066.34		7300.46	8577.67	6246.94	6712.04	8520.47	5911.01	5937.5	7584.52	3181.83	7636.4	6035.73	OOR >	18912
S3	C11,C12	16854.9	907.71	283.07	OOR >	2006.56	2439.18	1821.58	1742.84	2251.57	1445.88	1393.43	1837.68	868.96	1697.16	1652.99	1462.34	4662.29
S4	D11,D12	4663.13	230.52	70.4	OOR >	510.01	513.49	417.86	457.31	547.95	394.01	361.16	498.8	193.89	482.61	374.1	391.88	1227.84
S5	E11,E12	1025.09	49.96	14.93	125.22	107.97	99.23	82.32	98.42	121.9	79.58	90.25	102.18	46.72	126.37	73	87.62	272.42
S6	F11,F12	296.85	17.35	OOR <	34.39	37	OOR <	OOR <	27.55	43.19	27.52	OOR <	OOR <	OOR <	24.35	29.95	25.89	82.26
S7	G11,G12	67.37	2.95	OOR <	11.16	6.92	OOR <	OOR <	8.18	7.23	5.36	OOR <	OOR <	OOR <		OOR <	5.66	17.18
S8	H11,H12				2.17		OOR <		1.54							OOR <
X1	A1,A2	OOR <	OOR <	OOR <	OOR <	OOR <	OOR <	OOR >	OOR <	OOR <	OOR <	149.06	OOR <	OOR <	68.68	117.25	OOR >	206.59
X2	B1,B2	OOR <	OOR <	OOR <	OOR <	OOR <	OOR <	OOR >	OOR <	OOR <	OOR <	134.84	OOR <	OOR <	182.84	1995.25	OOR >	1751.71
X3	C1,C2	93.47	OOR <	OOR <	OOR <	108.03	OOR <	OOR >	OOR <	OOR <	OOR <	111.43	OOR <	OOR <	248.97	3626.88	OOR >	3117.42
X4	D1,D2	127.23	OOR <	OOR <	OOR <	163.89	OOR <	OOR >	OOR <	OOR <	OOR <	176.6	OOR <	OOR <	253.98	4845.3	OOR >	3679.81
X5	E1,E2	OOR <	OOR <	OOR <	OOR <	OOR <	OOR <	OOR >	OOR <	OOR <	OOR <	105.55	OOR <	OOR <	110.21	187.89	OOR >	714.59
X6	F1,F2	OOR <	OOR <	OOR <	OOR <	OOR <	OOR <	OOR >	OOR <	OOR <	OOR <	102.76	OOR <	OOR <	199.56	996.81	OOR >	2937.26
X7	G1,G2	97.7	OOR <	OOR <	OOR <	31.7	OOR <	OOR >	OOR <	OOR <	OOR <	117.04	OOR <	OOR <	212.33	2951.83	OOR >	2390.84
X8	H1,H2	167.24	OOR <	OOR <	OOR <	55.15	OOR <	OOR >	2.16	OOR <	OOR <	133.42	OOR <	OOR <	217.42	3471.63	OOR >	1922.33
X9	A3,A4	OOR <	OOR <	OOR <	OOR <	OOR <	OOR <	OOR >	OOR <	OOR <	OOR <	OOR <	OOR <	OOR <	92.44	186.06	OOR >	170.84
X10	B3,B4	75.16	OOR <	OOR <	OOR <	OOR <	OOR <	OOR >	OOR <	OOR <	OOR <	96.35	OOR <	OOR <	158.13	459.12	OOR >	2070.19
X11	C3,C4	109.1	OOR <	OOR <	OOR <	11.3	OOR <	OOR >	OOR <	OOR <	OOR <	141.94	OOR <	OOR <	189.29	2623.65	OOR >	2210.43
X12	D3,D4	153.24	OOR <	OOR <	OOR <	91.59	OOR <	OOR >	OOR <	OOR <	OOR <	104.99	OOR <	OOR <	219.96	4032.38	OOR >	2272.93
X13	E3,E4	108.68	OOR <	OOR <	OOR <	OOR <	OOR <	10863.2	OOR <	OOR <	OOR <	OOR <	OOR <	OOR <	38.13	97.73	1395.41	OOR <
X14	F3,F4	77.56	OOR <	OOR <	OOR <	OOR <	OOR <	16562.2	OOR <	OOR <	OOR <	OOR <	OOR <	OOR <	88.29	55.03	OOR >	421.17
X15	G3,G4	142.77	OOR <	OOR <	OOR <	347.07	OOR <	OOR >	OOR <	OOR <	OOR <	139.1	OOR <	OOR <	262.73	OOR >	OOR >	4029.43
X16	H3,H4	156	OOR <	OOR <	OOR <	OOR <	OOR <	OOR >	OOR <	OOR <	OOR <	113.11	OOR <	OOR <	129.05	1401.32	OOR >	110.13
X17	A5,A6	OOR <	OOR <	OOR <	OOR <	OOR <	OOR <	4508.96	OOR <	OOR <	OOR <	92.75	OOR <	OOR <	64.41	199.55	OOR >	82.1
X18	B5,B6	316.92	OOR <	OOR <	OOR <	86.99	OOR <	22702.6	OOR <	OOR <	OOR <	172.85	OOR <	OOR <	240.18	4240.18	OOR >	2445
X19	C5,C6	275.64	OOR <	OOR <	OOR <	535.85	OOR <	OOR >	OOR <	OOR <	OOR <	131.44	OOR <	OOR <	324.46	OOR >	OOR >	6094.91
X20	D5,D6	224.21	OOR <	OOR <	OOR <	337.93	OOR <	OOR >	OOR <	OOR <	OOR <	138.53	OOR <	OOR <	306.07	OOR >	OOR >	4316.28
X21	E5,E6	161.39	OOR <	OOR <	OOR <	OOR <	OOR <	OOR >	OOR <	OOR <	OOR <	130.59	OOR <	OOR <	189.29	533.27	OOR >	2328.55
X22	F5,F6	207.81	OOR <	OOR <	OOR <	148.16	OOR <	OOR >	OOR <	OOR <	OOR <	134.55	OOR <	OOR <	242.69	OOR >	OOR >	3228.29
X23	G5,G6	166.95	OOR <	OOR <	OOR <	20.22	OOR <	OOR >	OOR <	OOR <	OOR <	121.27	OOR <	OOR <	190.58	671.02	OOR >	2800.39
X24	H5,H6	226.54	OOR <	OOR <	OOR <	198.14	OOR <	OOR >	OOR <	OOR <	OOR <	103.88	OOR <	OOR <	263.98	6015.87	OOR >	4074.89
X25	A7,A8	OOR <	OOR <	OOR <	OOR <	OOR <	OOR <	20201	OOR <	OOR <	OOR <	108.35	OOR <	OOR <	82.74	256.05	OOR >	55.24
X26	B7,B8	OOR <	OOR <	OOR <	OOR <	OOR <	OOR <	21553.4	OOR <	OOR <	OOR <	OOR <	OOR <	OOR <	88.29	246.3	OOR >	62.09
X27	C7,C8	107.04	OOR <	OOR <	OOR <	83.08	OOR <	24804.2	OOR <	OOR <	OOR <	99.97	OOR <	OOR <	233.88	OOR >	OOR >	3059.61
X28	D7,D8	OOR <	OOR <	OOR <	OOR <	OOR <	OOR <	22549.8	OOR <	OOR <	OOR <	103.88	OOR <	OOR <	95.19	290.39	OOR >	167.27
X29	E7,E8	OOR <	OOR <	OOR <	OOR <	10.79	OOR <	29887.8	OOR <	OOR <	OOR <	125.78	OOR <	OOR <	141.01	2820.25	OOR >	716.95
X30	F7,F8	68.4	OOR <	OOR <	OOR <	24.42	OOR <	OOR >	OOR <	OOR <	OOR <	OOR <	OOR <	OOR <	150.25	3583.65	OOR >	964.2
X31	G7,G8	904.81	OOR <	OOR <	OOR <	OOR <	OOR <	14172.7	OOR <	OOR <	OOR <	OOR <	OOR <	OOR <	57.24	131.56	OOR >	75.91
X32	H7,H8	76.59	OOR <	OOR <	OOR <	17.45	OOR <	OOR >	OOR <	OOR <	OOR <	92.47	OOR <	OOR <	151.57	2750.57	OOR >	1168.31
X33	A9,A10	95.57	OOR <	OOR <	OOR <	226.97	OOR <	22751.7	OOR <	OOR <	OOR <	OOR <	OOR <	OOR <	208.51	OOR >	OOR >	4491.1
X34	B9,B10	79.99	OOR <	OOR <	OOR <	OOR <	OOR <	17394.2	OOR <	OOR <	OOR <	OOR <	OOR <	OOR <	95.19	514.55	OOR >	81.79
X35	C9,C10	136.01	OOR <	OOR <	OOR <	140.79	OOR <	OOR >	OOR <	OOR <	OOR <	96.35	OOR <	OOR <	257.74	OOR >	OOR >	3714.37
X36	D9,D10	77.81	OOR <	OOR <	OOR <	OOR <	OOR <	26880	OOR <	OOR <	OOR <	108.63	OOR <	OOR <	71.51	1008.94	OOR >	116.46
X37	E9,E10	137.73	OOR <	OOR <	OOR <	190.52	OOR <	OOR >	OOR <	OOR <	OOR <	104.15	OOR <	OOR <	242.69	OOR >	OOR >	3687.71
X38	F9,F10	96.24	OOR <	OOR <	OOR <	OOR <	OOR <	21013.9	OOR <	OOR <	OOR <	114.8	OOR <	OOR <	92.44	1020.1	OOR >	148.39
X39	G9,G10	202.73	OOR <	OOR <	OOR <	215.41	OOR <	OOR >	OOR <	OOR <	OOR <	172.57	OOR <	OOR <	248.97	4698.84	OOR >	3512.49
X40	H9	608.38	OOR <	OOR <	OOR <	OOR <	OOR <	15991.2	OOR <	OOR <	OOR <	OOR <	OOR <	OOR <	77.14	44.86	OOR >	226.52
		Hu IL-1b (39)	Hu IL-2 (38)	Hu IL-4 (52)	Hu IL-5 (33)	Hu IL-6 (19)	Hu IL-7 (74)	Hu IL-8 (54)	Hu IL-10 (56)	Hu IL-12(p70) (75)	Hu IL-13 (51)	Hu IL-17 (76)	Hu G-CSF (57)	Hu GM-CSF (34)	Hu IFN-g (21)	Hu MCP-1(MCAF) (53)	Hu MIP-1b (18)	Hu TNF-a (36)
Type	Well	Obs Conc	Obs Conc	Obs Conc	Obs Conc	Obs Conc	Obs Conc	Obs Conc	Obs Conc	Obs Conc	Obs Conc	Obs Conc	Obs Conc	Obs Conc	Obs Conc	Obs Conc	Obs Conc	Obs Conc
B	H10
S1	A11,A12		14887.2	4612.66		35035.8		31294.1	32350	35231.7	22795.4	23194.7		13351.6	29444.1		OOR >
S2	B11,B12	80220.6	3455.16	1066.34		7300.46	8577.67	6246.94	6712.04	8520.47	5911.01	5937.5	7584.52	3181.83	7636.4	6035.73	4147.42	18912
S3	C11,C12	16854.9	907.71	283.07	2162.28	2006.56	2439.18	1821.58	1742.84	2251.57	1445.88	1393.43	1837.68	868.96	1697.16	1652.99	1462.34	4662.29
S4	D11,D12	4663.13	230.52	70.4	786.13	510.01	513.49	417.86	457.31	547.95	394.01	361.16	498.8	193.89	482.61	374.1	391.88	1227.84
S5	E11,E12	1025.09	49.96	14.93	125.22	107.97	99.23	82.32	98.42	121.9	79.58	90.25	102.18	46.72	126.37	73	87.62	272.42
S6	F11,F12	296.85	17.35	8.16	34.39	37	47.54	55.75	27.55	43.19	27.52	29.67	48.66	22.12	24.35	29.95	25.89	82.26
S7	G11,G12	67.37	2.95	0.14	11.16	6.92	14.12	4.13	8.18	7.23	5.36	2.96	0.92	1.15		8.12	5.66	17.18
S8	H11,H12				2.17		1.51		1.54							1.31
X1	A1,A2	*22.02	OOR <	OOR <	*0.13	OOR <	OOR <	*88895.30	*0.35	OOR <	OOR <	149.06	OOR <	OOR <	68.68	117.25	OOR >	206.59
X2	B1,B2	*45.60	OOR <	OOR <	*0.13	*1.44	OOR <	*224931.13	*0.37	OOR <	OOR <	134.84	OOR <	7.87	182.84	1995.25	OOR >	1751.71
X3	C1,C2	93.47	OOR <	OOR <	*0.12	108.03	OOR <	*102939.40	*0.40	OOR <	OOR <	111.43	OOR <	12.56	248.97	3626.88	OOR >	3117.42
X4	D1,D2	127.23	OOR <	OOR <	*0.14	163.89	OOR <	OOR >	*0.37	OOR <	OOR <	176.6	OOR <	12.64	253.98	4845.3	OOR >	3679.81
X5	E1,E2	*41.44	OOR <	OOR <	*0.20	OOR <	OOR <	*49810.51	*0.38	OOR <	OOR <	105.55	OOR <	2.21	110.21	187.89	OOR >	714.59
X6	F1,F2	*59.64	OOR <	OOR <	*0.11	OOR <	OOR <	OOR >	*0.33	OOR <	OOR <	102.76	OOR <	9.71	199.56	996.81	OOR >	2937.26
X7	G1,G2	97.7	OOR <	OOR <	*0.21	31.7	OOR <	OOR >	*0.45	OOR <	OOR <	117.04	OOR <	9.79	212.33	2951.83	OOR >	2390.84
X8	H1,H2	167.24	*0.03	OOR <	*1.86	55.15	*0.09	OOR >	2.16	OOR <	OOR <	133.42	OOR <	12.24	217.42	3471.63	OOR >	1922.33
X9	A3,A4	*58.35	OOR <	OOR <	*0.11	OOR <	OOR <	*41337.56	*0.34	OOR <	OOR <	61.23	OOR <	*0.50	92.44	186.06	OOR >	170.84
X10	B3,B4	75.16	OOR <	OOR <	*0.10	OOR <	OOR <	*31528.76	*0.33	OOR <	OOR <	96.35	OOR <	6.16	158.13	459.12	OOR >	2070.19
X11	C3,C4	109.1	OOR <	OOR <	*0.12	11.3	OOR <	OOR >	*0.34	OOR <	OOR <	141.94	OOR <	6.89	189.29	2623.65	OOR >	2210.43
X12	D3,D4	153.24	OOR <	OOR <	*0.30	91.59	OOR <	OOR >	*0.57	OOR <	OOR <	104.99	OOR <	9.95	219.96	4032.38	OOR >	2272.93
X13	E3,E4	108.68	OOR <	OOR <	*0.12	OOR <	OOR <	10863.2	*0.24	OOR <	OOR <	30.19	OOR <	OOR <	38.13	97.73	1395.41	*6.64
X14	F3,F4	77.56	OOR <	OOR <	*0.12	OOR <	OOR <	16562.2	*0.29	OOR <	OOR <	89.42	OOR <	OOR <	88.29	55.03	OOR >	421.17
X15	G3,G4	142.77	OOR <	OOR <	*0.12	347.07	OOR <	*188368.09	*0.53	OOR <	OOR <	139.1	OOR <	12.72	262.73	OOR >	OOR >	4029.43
X16	H3,H4	156	OOR <	OOR <	*0.12	*1.32	OOR <	*32320.70	*0.31	OOR <	OOR <	113.11	OOR <	1.6	129.05	1401.32	OOR >	110.13
X17	A5,A6	*41.16	OOR <	OOR <	*0.11	OOR <	OOR <	4508.96	*0.29	OOR <	OOR <	92.75	OOR <	OOR <	64.41	199.55	OOR >	82.1
X18	B5,B6	316.92	OOR <	OOR <	*0.12	86.99	OOR <	22702.6	*0.42	OOR <	OOR <	172.85	OOR <	8.59	240.18	4240.18	108617	2445
X19	C5,C6	275.64	*2.03	0.22	*0.12	535.85	OOR <	*64314.76	*0.40	OOR <	OOR <	131.44	OOR <	15.91	324.46	OOR >	OOR >	6094.91
X20	D5,D6	224.21	*0.29	OOR <	*0.31	337.93	OOR <	OOR >	*0.65	OOR <	OOR <	138.53	OOR <	15.37	306.07	OOR >	OOR >	4316.28
X21	E5,E6	161.39	OOR <	OOR <	*0.12	OOR <	OOR <	*40045.13	*0.31	OOR <	OOR <	130.59	OOR <	6.73	189.29	533.27	OOR >	2328.55
X22	F5,F6	207.81	OOR <	OOR <	*0.12	148.16	OOR <	OOR >	*0.41	OOR <	OOR <	134.55	OOR <	10.03	242.69	OOR >	OOR >	3228.29
X23	G5,G6	166.95	OOR <	OOR <	*0.11	20.22	OOR <	*49507.30	*0.28	OOR <	OOR <	121.27	OOR <	7.3	190.58	671.02	8065.56	2800.39
X24	H5,H6	226.54	OOR <	OOR <	*0.12	198.14	OOR <	*36934.78	*0.36	OOR <	OOR <	103.88	OOR <	11.38	263.98	6015.87	OOR >	4074.89
X25	A7,A8	*53.03	OOR <	OOR <	*0.12	OOR <	OOR <	20201	*0.29	OOR <	OOR <	108.35	OOR <	OOR <	82.74	256.05	OOR >	55.24
X26	B7,B8	*37.60	OOR <	OOR <	*0.11	OOR <	OOR <	21553.4	*0.26	OOR <	OOR <	83.35	OOR <	OOR <	88.29	246.3	OOR >	62.09
X27	C7,C8	107.04	OOR <	OOR <	*0.15	83.08	OOR <	24804.2	*0.40	OOR <	OOR <	99.97	OOR <	9.95	233.88	OOR >	OOR >	3059.61
X28	D7,D8	*22.72	OOR <	OOR <	*0.11	OOR <	OOR <	22549.8	*0.27	OOR <	OOR <	103.88	OOR <	OOR <	95.19	290.39	OOR >	167.27
X29	E7,E8	*50.46	OOR <	OOR <	*0.11	10.79	OOR <	29887.8	*0.32	OOR <	OOR <	125.78	OOR <	2.99	141.01	2820.25	OOR >	716.95
X30	F7,F8	68.4	OOR <	OOR <	*0.11	24.42	OOR <	*118362.42	*0.30	OOR <	OOR <	86.11	OOR <	1.77	150.25	3583.65	4613.64	964.2
X31	G7,G8	904.81	OOR <	OOR <	*0.09	OOR <	OOR <	14172.7	*0.19	OOR <	OOR <	44.88	OOR <	OOR <	57.24	131.56	1824.9	75.91
X32	H7,H8	76.59	OOR <	OOR <	*0.11	17.45	OOR <	*32637.79	*0.30	OOR <	OOR <	92.47	OOR <	2.9	151.57	2750.57	OOR >	1168.31
X33	A9,A10	95.57	OOR <	OOR <	*0.12	226.97	OOR <	22751.7	*0.34	OOR <	OOR <	76.48	OOR <	10.03	208.51	OOR >	10577.4	4491.1
X34	B9,B10	79.99	OOR <	OOR <	*0.11	OOR <	OOR <	17394.2	*0.31	OOR <	OOR <	77.58	OOR <	OOR <	95.19	514.55	OOR >	81.79
X35	C9,C10	136.01	OOR <	OOR <	*0.12	140.79	OOR <	*46477.90	*0.38	OOR <	OOR <	96.35	OOR <	12.56	257.74	OOR >	OOR >	3714.37
X36	D9,D10	77.81	OOR <	OOR <	*0.10	OOR <	OOR <	26880	*0.31	OOR <	OOR <	108.63	OOR <	OOR <	71.51	1008.94	OOR >	116.46
X37	E9,E10	137.73	OOR <	OOR <	*0.13	190.52	OOR <	*46148.03	*0.34	OOR <	OOR <	104.15	OOR <	9.63	242.69	OOR >	OOR >	3687.71
X38	F9,F10	96.24	OOR <	OOR <	*0.11	OOR <	OOR <	21013.9	*0.34	OOR <	OOR <	114.8	OOR <	OOR <	92.44	1020.1	8702.47	148.39
X39	G9,G10	202.73	OOR <	OOR <	*0.11	215.41	OOR <	*53108.83	*0.34	OOR <	OOR <	172.57	OOR <	11.93	248.97	4698.84	4403.6	3512.49
X40	H9	608.38	OOR <	OOR <	*0.09	OOR <	OOR <	15991.2	*0.19	OOR <	OOR <	80.87	OOR <	OOR <	77.14	44.86	4233.27	226.52
		Hu IL-1b (39)	Hu IL-2 (38)	Hu IL-4 (52)	Hu IL-5 (33)	Hu IL-6 (19)	Hu IL-7 (74)	Hu IL-8 (54)	Hu IL-10 (56)	Hu IL-12(p70) (75)	Hu IL-13 (51)	Hu IL-17 (76)	Hu G-CSF (57)	Hu GM-CSF (34)	Hu IFN-g (21)	Hu MCP-1(MCAF) (53)	Hu MIP-1b (18)	Hu TNF-a (36)
Type	Well	Exp Conc	Exp Conc	Exp Conc	Exp Conc	Exp Conc	Exp Conc	Exp Conc	Exp Conc	Exp Conc	Exp Conc	Exp Conc	Exp Conc	Exp Conc	Exp Conc	Exp Conc	Exp Conc	Exp Conc
B	H10
S1	A11,A12	282830	14275	4411	37643	31270	34319	26896	27846	34841	23434	23195	29967	13062	29444	24205	24075	75390
S2	B11,B12	70707.5	3568.75	1102.75	9410.75	7817.5	8579.75	6724	6961.5	8710.25	5858.5	5798.75	7491.75	3265.5	7361	6051.25	6018.75	18847.5
S3	C11,C12	17676.9	892.19	275.69	2352.69	1954.38	2144.94	1681	1740.38	2177.56	1464.63	1449.69	1872.94	816.38	1840.25	1512.81	1504.69	4711.88
S4	D11,D12	4419.22	223.05	68.92	588.17	488.59	536.23	420.25	435.09	544.39	366.16	362.42	468.23	204.09	460.06	378.2	376.17	1177.97
S5	E11,E12	1104.8	55.76	17.23	147.04	122.15	134.06	105.06	108.77	136.1	91.54	90.61	117.06	51.02	115.02	94.55	94.04	294.49
S6	F11,F12	276.2	13.94	4.31	36.76	30.54	33.51	26.27	27.19	34.02	22.88	22.65	29.26	12.76	28.75	23.64	23.51	73.62
S7	G11,G12	69.05	3.49	1.08	9.19	7.63	8.38	6.57	6.8	8.51	5.72	5.66	7.32	3.19	7.19	5.91	5.88	18.41
S8	H11,H12	17.26	0.87	0.27	2.3	1.91	2.09	1.64	1.7	2.13	1.43	1.42	1.83	0.8	1.8	1.48	1.47	4.6
X1	A1,A2
X2	B1,B2
X3	C1,C2
X4	D1,D2
X5	E1,E2
X6	F1,F2
X7	G1,G2
X8	H1,H2
X9	A3,A4
X10	B3,B4
X11	C3,C4
X12	D3,D4
X13	E3,E4
X14	F3,F4
X15	G3,G4
X16	H3,H4
X17	A5,A6
X18	B5,B6
X19	C5,C6
X20	D5,D6
X21	E5,E6
X22	F5,F6
X23	G5,G6
X24	H5,H6
X25	A7,A8
X26	B7,B8
X27	C7,C8
X28	D7,D8
X29	E7,E8
X30	F7,F8
X31	G7,G8
X32	H7,H8
X33	A9,A10
X34	B9,B10
X35	C9,C10
X36	D9,D10
X37	E9,E10
X38	F9,F10
X39	G9,G10
X40	H9
		Hu IL-1b (39)	Hu IL-2 (38)	Hu IL-4 (52)	Hu IL-5 (33)	Hu IL-6 (19)	Hu IL-7 (74)	Hu IL-8 (54)	Hu IL-10 (56)	Hu IL-12(p70) (75)	Hu IL-13 (51)	Hu IL-17 (76)	Hu G-CSF (57)	Hu GM-CSF (34)	Hu IFN-g (21)	Hu MCP-1(MCAF) (53)	Hu MIP-1b (18)	Hu TNF-a (36)
Type	Well	(Obs/Exp) * 100	(Obs/Exp) * 100	(Obs/Exp) * 100	(Obs/Exp) * 100	(Obs/Exp) * 100	(Obs/Exp) * 100	(Obs/Exp) * 100	(Obs/Exp) * 100	(Obs/Exp) * 100	(Obs/Exp) * 100	(Obs/Exp) * 100	(Obs/Exp) * 100	(Obs/Exp) * 100	(Obs/Exp) * 100	(Obs/Exp) * 100	(Obs/Exp) * 100	(Obs/Exp) * 100
B	H10
S1	A11,A12		104	105		112		116	116	101	97	100		102	100		***
S2	B11,B12	113	97	97		93	100	93	96	98	101	102	101	97	104	100	69	100
S3	C11,C12	95	102	103	92	103	114	108	100	103	99	96	98	106	92	109	97	99
S4	D11,D12	106	103	102	134	104	96	99	105	101	108	100	107	95	105	99	104	104
S5	E11,E12	93	90	87	85	88	74	78	90	90	87	100	87	92	110	77	93	93
S6	F11,F12	107	124	190	94	121	142	212	101	127	120	131	166	173	85	127	110	112
S7	G11,G12	98	85	13	121	91	168	63	120	85	94	52	13	36		137	96	93
S8	H11,H12				95		72		91							89
X1	A1,A2
X2	B1,B2
X3	C1,C2
X4	D1,D2
X5	E1,E2
X6	F1,F2
X7	G1,G2
X8	H1,H2
X9	A3,A4
X10	B3,B4
X11	C3,C4
X12	D3,D4
X13	E3,E4
X14	F3,F4
X15	G3,G4
X16	H3,H4
X17	A5,A6
X18	B5,B6
X19	C5,C6
X20	D5,D6
X21	E5,E6
X22	F5,F6
X23	G5,G6
X24	H5,H6
X25	A7,A8
X26	B7,B8
X27	C7,C8
X28	D7,D8
X29	E7,E8
X30	F7,F8
X31	G7,G8
X32	H7,H8
X33	A9,A10
X34	B9,B10
X35	C9,C10
X36	D9,D10
X37	E9,E10
X38	F9,F10
X39	G9,G10
X40	H9
		Hu IL-1b (39)	Hu IL-2 (38)	Hu IL-4 (52)	Hu IL-5 (33)	Hu IL-6 (19)	Hu IL-7 (74)	Hu IL-8 (54)	Hu IL-10 (56)	Hu IL-12(p70) (75)	Hu IL-13 (51)	Hu IL-17 (76)	Hu G-CSF (57)	Hu GM-CSF (34)	Hu IFN-g (21)	Hu MCP-1(MCAF) (53)	Hu MIP-1b (18)	Hu TNF-a (36)
Type	Well	Dilution	Dilution	Dilution	Dilution	Dilution	Dilution	Dilution	Dilution	Dilution	Dilution	Dilution	Dilution	Dilution	Dilution	Dilution	Dilution	Dilution
B	H10	1	1	1	1	1	1	1	1	1	1	1	1	1	1	1	1	1
S1	A11,A12	1	1	1	1	1	1	1	1	1	1	1	1	1	1	1	1	1
S2	B11,B12	1	1	1	1	1	1	1	1	1	1	1	1	1	1	1	1	1
S3	C11,C12	1	1	1	1	1	1	1	1	1	1	1	1	1	1	1	1	1
S4	D11,D12	1	1	1	1	1	1	1	1	1	1	1	1	1	1	1	1	1
S5	E11,E12	1	1	1	1	1	1	1	1	1	1	1	1	1	1	1	1	1
S6	F11,F12	1	1	1	1	1	1	1	1	1	1	1	1	1	1	1	1	1
S7	G11,G12	1	1	1	1	1	1	1	1	1	1	1	1	1	1	1	1	1
S8	H11,H12	1	1	1	1	1	1	1	1	1	1	1	1	1	1	1	1	1
X1	A1,A2	1	1	1	1	1	1	1	1	1	1	1	1	1	1	1	1	1
X2	B1,B2	1	1	1	1	1	1	1	1	1	1	1	1	1	1	1	1	1
X3	C1,C2	1	1	1	1	1	1	1	1	1	1	1	1	1	1	1	1	1
X4	D1,D2	1	1	1	1	1	1	1	1	1	1	1	1	1	1	1	1	1
X5	E1,E2	1	1	1	1	1	1	1	1	1	1	1	1	1	1	1	1	1
X6	F1,F2	1	1	1	1	1	1	1	1	1	1	1	1	1	1	1	1	1
X7	G1,G2	1	1	1	1	1	1	1	1	1	1	1	1	1	1	1	1	1
X8	H1,H2	1	1	1	1	1	1	1	1	1	1	1	1	1	1	1	1	1
X9	A3,A4	1	1	1	1	1	1	1	1	1	1	1	1	1	1	1	1	1
X10	B3,B4	1	1	1	1	1	1	1	1	1	1	1	1	1	1	1	1	1
X11	C3,C4	1	1	1	1	1	1	1	1	1	1	1	1	1	1	1	1	1
X12	D3,D4	1	1	1	1	1	1	1	1	1	1	1	1	1	1	1	1	1
X13	E3,E4	1	1	1	1	1	1	1	1	1	1	1	1	1	1	1	1	1
X14	F3,F4	1	1	1	1	1	1	1	1	1	1	1	1	1	1	1	1	1
X15	G3,G4	1	1	1	1	1	1	1	1	1	1	1	1	1	1	1	1	1
X16	H3,H4	1	1	1	1	1	1	1	1	1	1	1	1	1	1	1	1	1
X17	A5,A6	1	1	1	1	1	1	1	1	1	1	1	1	1	1	1	1	1
X18	B5,B6	1	1	1	1	1	1	1	1	1	1	1	1	1	1	1	1	1
X19	C5,C6	1	1	1	1	1	1	1	1	1	1	1	1	1	1	1	1	1
X20	D5,D6	1	1	1	1	1	1	1	1	1	1	1	1	1	1	1	1	1
X21	E5,E6	1	1	1	1	1	1	1	1	1	1	1	1	1	1	1	1	1
X22	F5,F6	1	1	1	1	1	1	1	1	1	1	1	1	1	1	1	1	1
X23	G5,G6	1	1	1	1	1	1	1	1	1	1	1	1	1	1	1	1	1
X24	H5,H6	1	1	1	1	1	1	1	1	1	1	1	1	1	1	1	1	1
X25	A7,A8	1	1	1	1	1	1	1	1	1	1	1	1	1	1	1	1	1
X26	B7,B8	1	1	1	1	1	1	1	1	1	1	1	1	1	1	1	1	1
X27	C7,C8	1	1	1	1	1	1	1	1	1	1	1	1	1	1	1	1	1
X28	D7,D8	1	1	1	1	1	1	1	1	1	1	1	1	1	1	1	1	1
X29	E7,E8	1	1	1	1	1	1	1	1	1	1	1	1	1	1	1	1	1
X30	F7,F8	1	1	1	1	1	1	1	1	1	1	1	1	1	1	1	1	1
X31	G7,G8	1	1	1	1	1	1	1	1	1	1	1	1	1	1	1	1	1
X32	H7,H8	1	1	1	1	1	1	1	1	1	1	1	1	1	1	1	1	1
X33	A9,A10	1	1	1	1	1	1	1	1	1	1	1	1	1	1	1	1	1
X34	B9,B10	1	1	1	1	1	1	1	1	1	1	1	1	1	1	1	1	1
X35	C9,C10	1	1	1	1	1	1	1	1	1	1	1	1	1	1	1	1	1
X36	D9,D10	1	1	1	1	1	1	1	1	1	1	1	1	1	1	1	1	1
X37	E9,E10	1	1	1	1	1	1	1	1	1	1	1	1	1	1	1	1	1
X38	F9,F10	1	1	1	1	1	1	1	1	1	1	1	1	1	1	1	1	1
X39	G9,G10	1	1	1	1	1	1	1	1	1	1	1	1	1	1	1	1	1
X40	H9	1	1	1	1	1	1	1	1	1	1	1	1	1	1	1	1	1
*** = Value not available; --- = Designated as an outlier
*Value = Value extrapolated beyond standard range
OOR = Out of Range; OOR> = Out of Range Above; OOR< = Out of Range Below
Exp Conc = Expected Concentration; Obs Conc = Observed Concentration

## Sheet: Standard Curve
Regression Type: Logistic - 5PL		Regression Type: Logistic - 5PL
Std. Curve: FI = 382.333 + (20226.1 - 382.333) / ((1 + (Conc / 13794.7)^-1.61539))^0.369132		Std. Curve: FI = 78.8535 + (18647.6 - 78.8535) / ((1 + (Conc / 2731.91)^-1.12386))^0.844527
FitProb. = 0.2019, ResVar. = 1.6286		FitProb. = 0.0360, ResVar. = 3.3236
Regression Type: Logistic - 5PL		Regression Type: Logistic - 5PL
Std. Curve: FI = 54.7226 + (14918.3 - 54.7226) / ((1 + (Conc / 914.816)^-1.21766))^0.923989		Std. Curve: FI = -6.99762 + (120143 + 6.99762) / ((1 + (Conc / 0.744737)^-0.218113))^10
FitProb. = 0.0000, ResVar. = 11.9680		FitProb. = 0.0000, ResVar. = 18.5646
Regression Type: Logistic - 5PL		Regression Type: Logistic - 5PL
Std. Curve: FI = 225.296 + (21450.1 - 225.296) / ((1 + (Conc / 4401.79)^-1.09273))^0.703848		Std. Curve: FI = 20.4036 + (14933.3 - 20.4036) / ((1 + (Conc / 6375.73)^-7.77895))^0.0999993
FitProb. = 0.0525, ResVar. = 2.9464		FitProb. = 0.0000, ResVar. = 28.4034
Regression Type: Logistic - 5PL		Regression Type: Logistic - 5PL
Std. Curve: FI = 272.886 + (11128.2 - 272.886) / ((1 + (Conc / 5830.5)^-1.48508))^0.454103		Std. Curve: FI = -15.9986 + (13734.1 + 15.9986) / ((1 + (Conc / 3452.18)^-1.4709))^0.449779
FitProb. = 0.0000, ResVar. = 14.6784		FitProb. = 0.0894, ResVar. = 2.1686
Regression Type: Logistic - 5PL		Regression Type: Logistic - 5PL
Std. Curve: FI = 77.0441 + (16319.2 - 77.0441) / ((1 + (Conc / 16344)^-1.05566))^0.750635		Std. Curve: FI = 111.092 + (23303.9 - 111.092) / ((1 + (Conc / 3493.9)^-1.86044))^0.408552
FitProb. = 0.0758, ResVar. = 2.5794		FitProb. = 0.0163, ResVar. = 4.1142
Regression Type: Logistic - 5PL		Regression Type: Logistic - 5PL
Std. Curve: FI = 30.2493 + (11186.1 - 30.2493) / ((1 + (Conc / 15860)^-9.01363))^0.104241		Std. Curve: FI = 50.5551 + (8452.63 - 50.5551) / ((1 + (Conc / 2928.72)^-1.43187))^0.852327
FitProb. = 0.2154, ResVar. = 1.5351		FitProb. = 0.0000, ResVar. = 21.9330
Regression Type: Logistic - 5PL		Regression Type: Logistic - 5PL
Std. Curve: FI = 27.2576 + (19706.9 - 27.2576) / ((1 + (Conc / 4604.03)^-1.46006))^0.725761		Std. Curve: FI = 9.45401 + (5543.49 - 9.45401) / ((1 + (Conc / 19989.7)^-10.6826))^0.102571
FitProb. = 0.0001, ResVar. = 9.3954		FitProb. = 0.0280, ResVar. = 4.8304
Regression Type: Logistic - 5PL		Regression Type: Logistic - 5PL
Std. Curve: FI = -7.99872 + (13656.4 + 7.99872) / ((1 + (Conc / 3725.73)^-8.00709))^0.0999998		Std. Curve: FI = -19.9984 + (16155.1 + 19.9984) / ((1 + (Conc / 895.114)^-1.63793))^0.45162
FitProb. = 0.0000, ResVar. = 19.4548		FitProb. = 0.1719, ResVar. = 1.7607
Regression Type: Logistic - 5PL
Std. Curve: FI = 57.1782 + (15328.7 - 57.1782) / ((1 + (Conc / 11798.6)^-1.35656))^0.695791
FitProb. = 0.0743, ResVar. = 3.1862
