# Supplementary material for: The wide spectrum anti-inflammatory activity of andrographolide in comparison to NSAIDs: A promising therapeutic compound against the cytokine storm
Source: PLoS One. 2024 Jul 17;19(7):e0299965. doi: 10.1371/journal.pone.0299965 (PMC11253928; doi:10.1371/journal.pone.0299965)
Supplement: S2 File — (ZIP) [file pone.0299965.s002.zip]

Archive with 141 entries (132 files):
- Supplement No.2 Flow Cytometry/
- Supplement No.2 Flow Cytometry/flow/
- Supplement No.2 Flow Cytometry/flow/20150501 p2 a d h2.wsp
- Supplement No.2 Flow Cytometry/flow/20150501 p5 R F J/
- Supplement No.2 Flow Cytometry/flow/20150501 p5 R F J/nfkb 20150501 p5/
- Supplement No.2 Flow Cytometry/flow/20150501 p5 R F J/nfkb 20150501 p5/Specimen_001_B10_B10.fcs
- Supplement No.2 Flow Cytometry/flow/20150501 p5 R F J/nfkb 20150501 p5/Specimen_001_B11_B11.fcs
- Supplement No.2 Flow Cytometry/flow/20150501 p5 R F J/nfkb 20150501 p5/Specimen_001_B2_B02.fcs
- Supplement No.2 Flow Cytometry/flow/20150501 p5 R F J/nfkb 20150501 p5/Specimen_001_B3_B03.fcs
- Supplement No.2 Flow Cytometry/flow/20150501 p5 R F J/nfkb 20150501 p5/Specimen_001_B4_B04.fcs
- Supplement No.2 Flow Cytometry/flow/20150501 p5 R F J/nfkb 20150501 p5/Specimen_001_B5_B05.fcs
- Supplement No.2 Flow Cytometry/flow/20150501 p5 R F J/nfkb 20150501 p5/Specimen_001_B6_B06.fcs
- Supplement No.2 Flow Cytometry/flow/20150501 p5 R F J/nfkb 20150501 p5/Specimen_001_B7_B07.fcs
- Supplement No.2 Flow Cytometry/flow/20150501 p5 R F J/nfkb 20150501 p5/Specimen_001_B8_B08.fcs
- Supplement No.2 Flow Cytometry/flow/20150501 p5 R F J/nfkb 20150501 p5/Specimen_001_B9_B09.fcs
- Supplement No.2 Flow Cytometry/flow/20150501 p5 R F J/nfkb 20150501 p5/Specimen_001_C10_C10.fcs
- Supplement No.2 Flow Cytometry/flow/20150501 p5 R F J/nfkb 20150501 p5/Specimen_001_C11_C11.fcs
- Supplement No.2 Flow Cytometry/flow/20150501 p5 R F J/nfkb 20150501 p5/Specimen_001_C2_C02.fcs
- Supplement No.2 Flow Cytometry/flow/20150501 p5 R F J/nfkb 20150501 p5/Specimen_001_C3_C03.fcs
- Supplement No.2 Flow Cytometry/flow/20150501 p5 R F J/nfkb 20150501 p5/Specimen_001_C4_C04.fcs
- Supplement No.2 Flow Cytometry/flow/20150501 p5 R F J/nfkb 20150501 p5/Specimen_001_C5_C05.fcs
- Supplement No.2 Flow Cytometry/flow/20150501 p5 R F J/nfkb 20150501 p5/Specimen_001_C6_C06.fcs
- Supplement No.2 Flow Cytometry/flow/20150501 p5 R F J/nfkb 20150501 p5/Specimen_001_C7_C07.fcs
- Supplement No.2 Flow Cytometry/flow/20150501 p5 R F J/nfkb 20150501 p5/Specimen_001_C8_C08.fcs
- Supplement No.2 Flow Cytometry/flow/20150501 p5 R F J/nfkb 20150501 p5/Specimen_001_C9_C09.fcs
- Supplement No.2 Flow Cytometry/flow/20150501 p5 R F J/nfkb 20150501 p5/Specimen_001_D10_D10.fcs
- Supplement No.2 Flow Cytometry/flow/20150501 p5 R F J/nfkb 20150501 p5/Specimen_001_D11_D11.fcs
- Supplement No.2 Flow Cytometry/flow/20150501 p5 R F J/nfkb 20150501 p5/Specimen_001_D2_D02.fcs
- Supplement No.2 Flow Cytometry/flow/20150501 p5 R F J/nfkb 20150501 p5/Specimen_001_D3_D03.fcs
- Supplement No.2 Flow Cytometry/flow/20150501 p5 R F J/nfkb 20150501 p5/Specimen_001_D4_D04.fcs
- Supplement No.2 Flow Cytometry/flow/20150501 p5 R F J/nfkb 20150501 p5/Specimen_001_D5_D05.fcs
- Supplement No.2 Flow Cytometry/flow/20150501 p5 R F J/nfkb 20150501 p5/Specimen_001_D6_D06.fcs
- Supplement No.2 Flow Cytometry/flow/20150501 p5 R F J/nfkb 20150501 p5/Specimen_001_D7_D07.fcs
- Supplement No.2 Flow Cytometry/flow/20150501 p5 R F J/nfkb 20150501 p5/Specimen_001_D8_D08.fcs
- Supplement No.2 Flow Cytometry/flow/20150501 p5 R F J/nfkb 20150501 p5/Specimen_001_D9_D09.fcs
- Supplement No.2 Flow Cytometry/flow/20150501 p5 R F J/nfkb 20150501 p5/Specimen_001_E10_E10.fcs
- Supplement No.2 Flow Cytometry/flow/20150501 p5 R F J/nfkb 20150501 p5/Specimen_001_E11_E11.fcs
- Supplement No.2 Flow Cytometry/flow/20150501 p5 R F J/nfkb 20150501 p5/Specimen_001_E2_E02.fcs
- Supplement No.2 Flow Cytometry/flow/20150501 p5 R F J/nfkb 20150501 p5/Specimen_001_E3_E03.fcs
- Supplement No.2 Flow Cytometry/flow/20150501 p5 R F J/nfkb 20150501 p5/Specimen_001_E4_E04.fcs
- Supplement No.2 Flow Cytometry/flow/20150501 p5 R F J/nfkb 20150501 p5/Specimen_001_E5_E05.fcs
- Supplement No.2 Flow Cytometry/flow/20150501 p5 R F J/nfkb 20150501 p5/Specimen_001_E6_E06.fcs
- Supplement No.2 Flow Cytometry/flow/20150501 p5 R F J/nfkb 20150501 p5/Specimen_001_E7_E07.fcs
- Supplement No.2 Flow Cytometry/flow/20150501 p5 R F J/nfkb 20150501 p5/Specimen_001_E8_E08.fcs
- Supplement No.2 Flow Cytometry/flow/20150501 p5 R F J/nfkb 20150501 p5/Specimen_001_E9_E09.fcs
- Supplement No.2 Flow Cytometry/flow/20150501 p5 R F J/nfkb 20150501 p5/Specimen_001_F10_F10.fcs
- Supplement No.2 Flow Cytometry/flow/20150501 p5 R F J/nfkb 20150501 p5/Specimen_001_F11_F11.fcs
- Supplement No.2 Flow Cytometry/flow/20150501 p5 R F J/nfkb 20150501 p5/Specimen_001_F2_F02.fcs
- Supplement No.2 Flow Cytometry/flow/20150501 p5 R F J/nfkb 20150501 p5/Specimen_001_F3_F03.fcs
- Supplement No.2 Flow Cytometry/flow/20150501 p5 R F J/nfkb 20150501 p5/Specimen_001_F4_F04.fcs
- Supplement No.2 Flow Cytometry/flow/20150501 p5 R F J/nfkb 20150501 p5/Specimen_001_F5_F05.fcs
- Supplement No.2 Flow Cytometry/flow/20150501 p5 R F J/nfkb 20150501 p5/Specimen_001_F6_F06.fcs
- Supplement No.2 Flow Cytometry/flow/20150501 p5 R F J/nfkb 20150501 p5/Specimen_001_F7_F07.fcs
- Supplement No.2 Flow Cytometry/flow/20150501 p5 R F J/nfkb 20150501 p5/Specimen_001_F8_F08.fcs
- Supplement No.2 Flow Cytometry/flow/20150501 p5 R F J/nfkb 20150501 p5/Specimen_001_F9_F09.fcs
- Supplement No.2 Flow Cytometry/flow/20150501 p5 R F J/nfkb 20150501 p5/Specimen_001_G10_G10.fcs
- Supplement No.2 Flow Cytometry/flow/20150501 p5 R F J/nfkb 20150501 p5/Specimen_001_G11_G11.fcs
- Supplement No.2 Flow Cytometry/flow/20150501 p5 R F J/nfkb 20150501 p5/Specimen_001_G2_G02.fcs
- Supplement No.2 Flow Cytometry/flow/20150501 p5 R F J/nfkb 20150501 p5/Specimen_001_G3_G03.fcs
- Supplement No.2 Flow Cytometry/flow/20150501 p5 R F J/nfkb 20150501 p5/Specimen_001_G4_G04.fcs
- Supplement No.2 Flow Cytometry/flow/20150501 p5 R F J/nfkb 20150501 p5/Specimen_001_G5_G05.fcs
- Supplement No.2 Flow Cytometry/flow/20150501 p5 R F J/nfkb 20150501 p5/Specimen_001_G6_G06.fcs
- Supplement No.2 Flow Cytometry/flow/20150501 p5 R F J/nfkb 20150501 p5/Specimen_001_G7_G07.fcs
- Supplement No.2 Flow Cytometry/flow/20150501 p5 R F J/nfkb 20150501 p5/Specimen_001_G8_G08.fcs
- Supplement No.2 Flow Cytometry/flow/20150501 p5 R F J/nfkb 20150501 p5/Specimen_001_G9_G09.fcs
- Supplement No.2 Flow Cytometry/flow/20150501 p5 R F J 5.wsp
- Supplement No.2 Flow Cytometry/flow/210302_1252 - Copy.ncf
- Supplement No.2 Flow Cytometry/flow/AUTORUN.INF
- Supplement No.2 Flow Cytometry/flow/nfkb 20150501 p2 A D H/
- Supplement No.2 Flow Cytometry/flow/nfkb 20150501 p2 A D H/Specimen_001_B10_B10.fcs
- Supplement No.2 Flow Cytometry/flow/nfkb 20150501 p2 A D H/Specimen_001_B11_B11.fcs
- Supplement No.2 Flow Cytometry/flow/nfkb 20150501 p2 A D H/Specimen_001_B2_B02.fcs
- Supplement No.2 Flow Cytometry/flow/nfkb 20150501 p2 A D H/Specimen_001_B3_B03.fcs
- Supplement No.2 Flow Cytometry/flow/nfkb 20150501 p2 A D H/Specimen_001_B4_B04.fcs
- Supplement No.2 Flow Cytometry/flow/nfkb 20150501 p2 A D H/Specimen_001_B5_B05.fcs
- Supplement No.2 Flow Cytometry/flow/nfkb 20150501 p2 A D H/Specimen_001_B6_B06.fcs
- Supplement No.2 Flow Cytometry/flow/nfkb 20150501 p2 A D H/Specimen_001_B7_B07.fcs
- Supplement No.2 Flow Cytometry/flow/nfkb 20150501 p2 A D H/Specimen_001_B8_B08.fcs
- Supplement No.2 Flow Cytometry/flow/nfkb 20150501 p2 A D H/Specimen_001_B9_B09.fcs
- Supplement No.2 Flow Cytometry/flow/nfkb 20150501 p2 A D H/Specimen_001_C10_C10.fcs
- Supplement No.2 Flow Cytometry/flow/nfkb 20150501 p2 A D H/Specimen_001_C11_C11.fcs
- Supplement No.2 Flow Cytometry/flow/nfkb 20150501 p2 A D H/Specimen_001_C2_C02.fcs
- Supplement No.2 Flow Cytometry/flow/nfkb 20150501 p2 A D H/Specimen_001_C3_C03.fcs
- Supplement No.2 Flow Cytometry/flow/nfkb 20150501 p2 A D H/Specimen_001_C4_C04.fcs
- Supplement No.2 Flow Cytometry/flow/nfkb 20150501 p2 A D H/Specimen_001_C5_C05.fcs
- Supplement No.2 Flow Cytometry/flow/nfkb 20150501 p2 A D H/Specimen_001_C6_C06.fcs
- Supplement No.2 Flow Cytometry/flow/nfkb 20150501 p2 A D H/Specimen_001_C7_C07.fcs
- Supplement No.2 Flow Cytometry/flow/nfkb 20150501 p2 A D H/Specimen_001_C8_C08.fcs
- Supplement No.2 Flow Cytometry/flow/nfkb 20150501 p2 A D H/Specimen_001_C9_C09.fcs
- Supplement No.2 Flow Cytometry/flow/nfkb 20150501 p2 A D H/Specimen_001_D10_D10.fcs
- Supplement No.2 Flow Cytometry/flow/nfkb 20150501 p2 A D H/Specimen_001_D11_D11.fcs
- Supplement No.2 Flow Cytometry/flow/nfkb 20150501 p2 A D H/Specimen_001_D2_D02.fcs
- Supplement No.2 Flow Cytometry/flow/nfkb 20150501 p2 A D H/Specimen_001_D3_D03.fcs
- Supplement No.2 Flow Cytometry/flow/nfkb 20150501 p2 A D H/Specimen_001_D4_D04.fcs
- Supplement No.2 Flow Cytometry/flow/nfkb 20150501 p2 A D H/Specimen_001_D5_D05.fcs
- Supplement No.2 Flow Cytometry/flow/nfkb 20150501 p2 A D H/Specimen_001_D6_D06.fcs
- Supplement No.2 Flow Cytometry/flow/nfkb 20150501 p2 A D H/Specimen_001_D7_D07.fcs
- Supplement No.2 Flow Cytometry/flow/nfkb 20150501 p2 A D H/Specimen_001_D8_D08.fcs
- Supplement No.2 Flow Cytometry/flow/nfkb 20150501 p2 A D H/Specimen_001_D9_D09.fcs
- Supplement No.2 Flow Cytometry/flow/nfkb 20150501 p2 A D H/Specimen_001_E10_E10.fcs
- Supplement No.2 Flow Cytometry/flow/nfkb 20150501 p2 A D H/Specimen_001_E11_E11.fcs
- Supplement No.2 Flow Cytometry/flow/nfkb 20150501 p2 A D H/Specimen_001_E2_E02.fcs
- Supplement No.2 Flow Cytometry/flow/nfkb 20150501 p2 A D H/Specimen_001_E3_E03.fcs
- Supplement No.2 Flow Cytometry/flow/nfkb 20150501 p2 A D H/Specimen_001_E4_E04.fcs
- Supplement No.2 Flow Cytometry/flow/nfkb 20150501 p2 A D H/Specimen_001_E5_E05.fcs
- Supplement No.2 Flow Cytometry/flow/nfkb 20150501 p2 A D H/Specimen_001_E6_E06.fcs
- Supplement No.2 Flow Cytometry/flow/nfkb 20150501 p2 A D H/Specimen_001_E7_E07.fcs
- Supplement No.2 Flow Cytometry/flow/nfkb 20150501 p2 A D H/Specimen_001_E8_E08.fcs
- Supplement No.2 Flow Cytometry/flow/nfkb 20150501 p2 A D H/Specimen_001_E9_E09.fcs
- Supplement No.2 Flow Cytometry/flow/nfkb 20150501 p2 A D H/Specimen_001_F10_F10.fcs
- Supplement No.2 Flow Cytometry/flow/nfkb 20150501 p2 A D H/Specimen_001_F11_F11.fcs
- Supplement No.2 Flow Cytometry/flow/nfkb 20150501 p2 A D H/Specimen_001_F2_F02.fcs
- Supplement No.2 Flow Cytometry/flow/nfkb 20150501 p2 A D H/Specimen_001_F3_F03.fcs
- Supplement No.2 Flow Cytometry/flow/nfkb 20150501 p2 A D H/Specimen_001_F4_F04.fcs
- Supplement No.2 Flow Cytometry/flow/nfkb 20150501 p2 A D H/Specimen_001_F5_F05.fcs
- Supplement No.2 Flow Cytometry/flow/nfkb 20150501 p2 A D H/Specimen_001_F6_F06.fcs
- Supplement No.2 Flow Cytometry/flow/nfkb 20150501 p2 A D H/Specimen_001_F7_F07.fcs
- Supplement No.2 Flow Cytometry/flow/nfkb 20150501 p2 A D H/Specimen_001_F8_F08.fcs
- Supplement No.2 Flow Cytometry/flow/nfkb 20150501 p2 A D H/Specimen_001_F9_F09.fcs
- Supplement No.2 Flow Cytometry/flow/nfkb 20150501 p2 A D H/Specimen_001_G10_G10.fcs
- Supplement No.2 Flow Cytometry/flow/nfkb 20150501 p2 A D H/Specimen_001_G11_G11.fcs
- Supplement No.2 Flow Cytometry/flow/nfkb 20150501 p2 A D H/Specimen_001_G2_G02.fcs
- Supplement No.2 Flow Cytometry/flow/nfkb 20150501 p2 A D H/Specimen_001_G3_G03.fcs
- Supplement No.2 Flow Cytometry/flow/nfkb 20150501 p2 A D H/Specimen_001_G4_G04.fcs
- Supplement No.2 Flow Cytometry/flow/nfkb 20150501 p2 A D H/Specimen_001_G5_G05.fcs
- Supplement No.2 Flow Cytometry/flow/nfkb 20150501 p2 A D H/Specimen_001_G6_G06.fcs
- Supplement No.2 Flow Cytometry/flow/nfkb 20150501 p2 A D H/Specimen_001_G7_G07.fcs
- Supplement No.2 Flow Cytometry/flow/nfkb 20150501 p2 A D H/Specimen_001_G8_G08.fcs
- Supplement No.2 Flow Cytometry/flow/nfkb 20150501 p2 A D H/Specimen_001_G9_G09.fcs
- Supplement No.2 Flow Cytometry/flow/Specimen_001_Andro top dose/
- Supplement No.2 Flow Cytometry/flow/Specimen_001_Andro top dose/Plot1.png
- Supplement No.2 Flow Cytometry/flow/Specimen_001_Andro top dose/Plot2.png
- Supplement No.2 Flow Cytometry/flow/Specimen_001_minus LPS/
- Supplement No.2 Flow Cytometry/flow/Specimen_001_minus LPS/Plot1.png
- Supplement No.2 Flow Cytometry/flow/Specimen_001_minus LPS/Plot2.png
- Supplement No.2 Flow Cytometry/flow/Specimen_001_plus LPS/
- Supplement No.2 Flow Cytometry/flow/Specimen_001_plus LPS/Plot1.png
- Supplement No.2 Flow Cytometry/flow/Specimen_001_plus LPS/Plot2.png
- Supplement No.2 Flow Cytometry/flow/System Volume Information/
- Supplement No.2 Flow Cytometry/flow/System Volume Information/IndexerVolumeGuid
- Supplement No.2 Flow Cytometry/flow/System Volume Information/WPSettings.dat
